# Supplementary material for: Bis(3-hydroxy­phenyl­acetato-κ2 O,O′)bis­(1H-imidazole-κN 3)nickel(II)
Source: Acta Crystallogr Sect E Struct Rep Online. 2009 Feb 28;65(Pt 3):m330. doi: 10.1107/S1600536809005960 (PMC2968559; doi:10.1107/S1600536809005960)
Supplement: Supplementary file 1 [file e-65-0m330-sup1.cif]

##############################################################################
###                                                                        ###
###        Electronic paper (Acta Crystallographica Section E)             ###
###                                                                        ###
##############################################################################
#                                                                            #
# This CIF contains the data in a paper accepted for publication in Acta     #
# Crystallographica Section E. It conforms to the requirements of Notes      #
# for Authors for Section E, and has been peer reviewed under the auspices   #
# of the IUCr Commission on Journals.                                        #
#                                                                            #
# Full details of the Crystallographic Information File format               #
# are given in the paper "The Crystallographic Information File (CIF):       #
# a New Standard Archive File for Crystallography" by S. R. Hall, F. H.      #
# Allen and I. D. Brown [Acta Cryst. (1991), A47, 655-685].                  #
#                                                                            #
# The current version of the core CIF dictionary is obtainable from          #
# ftp://ftp.iucr.org/pub/cif_core.dic. The current version number is 2.4.    #
#                                                                            #
# Software is freely available for graphical display of the structure(s) in  #
# this CIF.  For information consult the CIF home page http://www.iucr.org/  #
# cif/home.html                                                              #
#                                                                            #
# This file may be used for bona fide research purposes within the           #
# scientific community so long as proper attribution is given to the journal # 
# article from which it was obtained.                                        #
#                                                                            #
##############################################################################
                                             
data_I
_audit_creation_method     SHELXL-97
_chemical_name_systematic
;
Bis(3-hydroxyphenylacetato-\k^2^<i>O</i>,<i>O</i>')bis(1<i>H</i>-
imidazole-\k<i>N</i>^3^)nickel(II)
;
_chemical_name_common     ?
_chemical_formula_moiety     'C22 H22 N4 Ni O6'
_chemical_formula_sum     'C22 H22 N4 Ni O6'
_chemical_formula_iupac     '[Ni (C8 H7 O3)2 (C3 H4 N2)2]'
_chemical_formula_weight     497.15
_chemical_melting_point     ?
_symmetry_cell_setting     'Monoclinic'
_symmetry_space_group_name_H-M     'C 2/c'
_symmetry_space_group_name_Hall     '-C 2yc'
loop_
    _symmetry_equiv_pos_as_xyz
    'x, y, z'
    '-x, y, -z+1/2'
    'x+1/2, y+1/2, z'
    '-x+1/2, y+1/2, -z+1/2'
    '-x, -y, -z'
    'x, -y, z-1/2'
    '-x+1/2, -y+1/2, -z'
    'x+1/2, -y+1/2, z-1/2'
_cell_length_a     12.8481(14)
_cell_length_b     10.6829(12)
_cell_length_c     16.3051(19)
_cell_angle_alpha     90.00
_cell_angle_beta     101.4100(10)
_cell_angle_gamma     90.00
_cell_volume     2193.7(4)
_cell_formula_units_Z     4
_cell_measurement_reflns_used     5837
_cell_measurement_theta_min     2.82
_cell_measurement_theta_max     27.90
_cell_measurement_temperature     296(2)
_exptl_crystal_description     block
_exptl_crystal_colour     blue
_exptl_crystal_size_max     0.32
_exptl_crystal_size_mid     0.27
_exptl_crystal_size_min     0.24
_exptl_crystal_density_diffrn     1.505
_exptl_crystal_density_meas     ?
_exptl_crystal_density_method     'not measured'
_exptl_crystal_F_000     1032
_exptl_absorpt_coefficient_mu     0.932
_exptl_absorpt_correction_type     multi-scan
_exptl_absorpt_process_details     '(SADABS; Sheldrick, 1996)'
_exptl_absorpt_correction_T_min     0.762
_exptl_absorpt_correction_T_max     0.811
_diffrn_ambient_temperature     273(2)
_diffrn_radiation_type     MoK\a
_diffrn_radiation_wavelength     0.71073
_diffrn_radiation_source     'fine-focus sealed tube'
_diffrn_radiation_monochromator     graphite
_diffrn_measurement_device_type     'Bruker APEXII CCD'
_diffrn_measurement_method     '\f and \w'
_diffrn_detector_area_resol_mean     ?
_diffrn_reflns_number     5522
_diffrn_reflns_av_R_equivalents     0.0447
_diffrn_reflns_av_sigmaI/netI     0.0528
_diffrn_reflns_theta_min     2.50
_diffrn_reflns_theta_max     25.19
_diffrn_reflns_theta_full     25.19
_diffrn_measured_fraction_theta_max     0.998
_diffrn_measured_fraction_theta_full     0.998
_diffrn_reflns_limit_h_min     -13
_diffrn_reflns_limit_h_max     15
_diffrn_reflns_limit_k_min     -10
_diffrn_reflns_limit_k_max     12
_diffrn_reflns_limit_l_min     -19
_diffrn_reflns_limit_l_max     19
_diffrn_standards_number     ?
_diffrn_standards_interval_count     ?
_diffrn_standards_interval_time     ?
_diffrn_standards_decay_%     ?
_reflns_number_total     1960
_reflns_number_gt     1509
_reflns_threshold_expression     I>2\s(I)
_refine_ls_structure_factor_coef     Fsqd
_refine_ls_matrix_type     full
_refine_ls_R_factor_all     0.0557
_refine_ls_R_factor_gt     0.0391
_refine_ls_wR_factor_gt     0.0861
_refine_ls_wR_factor_ref     0.0944
_refine_ls_goodness_of_fit_ref     1.013
_refine_ls_restrained_S_all     1.013
_refine_ls_number_reflns     1960
_refine_ls_number_parameters     151
_refine_ls_number_restraints     0
_refine_ls_hydrogen_treatment     constr
_refine_ls_weighting_scheme     calc
_refine_ls_weighting_details
                 'calc w=1/[\s^2^(Fo^2^)+(0.0443P)^2^] where P=(Fo^2^+2Fc^2^)/3'
_atom_sites_solution_hydrogens     geom
_atom_sites_solution_primary     direct
_atom_sites_solution_secondary     difmap
_refine_ls_shift/su_max     0.000
_refine_ls_shift/su_mean     0.000
_refine_diff_density_max     0.286
_refine_diff_density_min     -0.253
_refine_ls_extinction_method     none
_refine_ls_extinction_coef     ?
loop_
    _atom_type_symbol
    _atom_type_description
    _atom_type_scat_dispersion_real
    _atom_type_scat_dispersion_imag
    _atom_type_scat_source
    'C' 'C' 0.0033 0.0016
                         'International Tables Vol C Tables 4.2.6.8 and 6.1.1.4'
    'H' 'H' 0.0000 0.0000
                         'International Tables Vol C Tables 4.2.6.8 and 6.1.1.4'
    'N' 'N' 0.0061 0.0033
                         'International Tables Vol C Tables 4.2.6.8 and 6.1.1.4'
    'Ni' 'Ni' 0.3393 1.1124
                         'International Tables Vol C Tables 4.2.6.8 and 6.1.1.4'
    'O' 'O' 0.0106 0.0060
                         'International Tables Vol C Tables 4.2.6.8 and 6.1.1.4'
_computing_data_collection     'APEX2 (Bruker, 2007)'
_computing_cell_refinement     'SAINT (Bruker, 2007)'
_computing_data_reduction     'SAINT (Bruker, 2007)'
_computing_structure_solution     'SHELXS97 (Sheldrick, 2008)'
_computing_structure_refinement     'SHELXL97 (Sheldrick, 2008)'
_computing_molecular_graphics     'SHELXTL (Sheldrick, 2008)'
_computing_publication_material     'SHELXTL (Sheldrick, 2008)'
loop_
    _atom_site_type_symbol
    _atom_site_label
    _atom_site_fract_x
    _atom_site_fract_y
    _atom_site_fract_z
    _atom_site_U_iso_or_equiv
    _atom_site_adp_type
    _atom_site_calc_flag
    _atom_site_refinement_flags
    _atom_site_occupancy
    _atom_site_disorder_assembly
    _atom_site_disorder_group
    C C1 0.0902(2) 0.0767(3) 0.43721(17) 0.0387(7) Uani d . 1 . .
    N N1 0.10445(18) 0.5333(2) 0.22611(15) 0.0392(6) Uani d . 1 . .
    Ni Ni1 0.0000 0.40576(5) 0.2500 0.03283(19) Uani d S 1 . .
    O O1 -0.06407(15) 0.25890(17) 0.31434(12) 0.0421(5) Uani d . 1 . .
    C C2 0.1936(2) 0.0654(3) 0.48209(18) 0.0438(8) Uani d . 1 . .
    H H2 0.2208 0.1263 0.5213 0.053 Uiso calc R 1 . .
    N N2 0.2479(2) 0.6473(3) 0.24415(17) 0.0543(8) Uani d . 1 . .
    H H2A 0.3104 0.6747 0.2651 0.065 Uiso calc R 1 . .
    O O2 0.07730(15) 0.36060(19) 0.37318(12) 0.0423(5) Uani d . 1 . .
    C C3 0.2567(2) -0.0347(3) 0.46956(19) 0.0451(8) Uani d . 1 . .
    O O3 0.35853(19) -0.0487(2) 0.51162(17) 0.0704(8) Uani d . 1 . .
    H H3 0.3769 0.0141 0.5397 0.106 Uiso calc R 1 . .
    C C4 0.2166(3) -0.1259(3) 0.4120(2) 0.0521(9) Uani d . 1 . .
    H H4 0.2580 -0.1945 0.4040 0.063 Uiso calc R 1 . .
    C C5 0.1146(3) -0.1143(3) 0.3666(2) 0.0566(9) Uani d . 1 . .
    H H5 0.0877 -0.1751 0.3272 0.068 Uiso calc R 1 . .
    C C6 0.0517(3) -0.0144(3) 0.37856(19) 0.0503(8) Uani d . 1 . .
    H H6 -0.0169 -0.0079 0.3472 0.060 Uiso calc R 1 . .
    C C7 0.0230(3) 0.1885(3) 0.45013(18) 0.0476(8) Uani d . 1 . .
    H H7A -0.0462 0.1602 0.4578 0.057 Uiso calc R 1 . .
    H H7B 0.0565 0.2332 0.5002 0.057 Uiso calc R 1 . .
    C C8 0.0100(2) 0.2748(3) 0.37584(17) 0.0369(7) Uani d . 1 . .
    C C9 0.1992(2) 0.5532(3) 0.2722(2) 0.0534(9) Uani d . 1 . .
    H H9 0.2283 0.5060 0.3191 0.064 Uiso calc R 1 . .
    C C10 0.0930(3) 0.6207(3) 0.1660(2) 0.0586(10) Uani d . 1 . .
    H H10 0.0335 0.6304 0.1236 0.070 Uiso calc R 1 . .
    C C11 0.1815(3) 0.6928(4) 0.1766(2) 0.0699(11) Uani d . 1 . .
    H H11 0.1939 0.7602 0.1437 0.084 Uiso calc R 1 . .
loop_
    _atom_site_aniso_label
    _atom_site_aniso_U_11
    _atom_site_aniso_U_22
    _atom_site_aniso_U_33
    _atom_site_aniso_U_12
    _atom_site_aniso_U_13
    _atom_site_aniso_U_23
    C1 0.0439(19) 0.0382(18) 0.0339(16) 0.0014(14) 0.0076(14) 0.0093(14)
    N1 0.0313(14) 0.0370(14) 0.0487(16) -0.0043(11) 0.0066(12) -0.0007(12)
    Ni1 0.0233(3) 0.0304(3) 0.0417(3) 0.000 -0.0010(2) 0.000
    O1 0.0325(11) 0.0430(12) 0.0454(12) -0.0088(9) -0.0050(10) 0.0045(10)
    C2 0.055(2) 0.0348(18) 0.0385(17) -0.0029(14) 0.0013(16) -0.0036(13)
    N2 0.0370(16) 0.0630(19) 0.0620(19) -0.0242(14) 0.0077(14) -0.0082(15)
    O2 0.0316(11) 0.0438(12) 0.0458(12) -0.0053(10) -0.0060(10) -0.0007(10)
    C3 0.0437(19) 0.0416(18) 0.0447(18) 0.0013(15) -0.0042(15) -0.0026(15)
    O3 0.0543(15) 0.0611(16) 0.0821(19) 0.0126(13) -0.0195(14) -0.0175(14)
    C4 0.054(2) 0.0443(19) 0.053(2) 0.0052(16) 0.0004(18) -0.0078(16)
    C5 0.062(2) 0.050(2) 0.054(2) -0.0066(17) 0.0004(18) -0.0176(16)
    C6 0.0437(19) 0.056(2) 0.047(2) -0.0042(16) -0.0015(16) -0.0030(17)
    C7 0.053(2) 0.050(2) 0.0401(18) 0.0095(16) 0.0090(16) 0.0049(15)
    C8 0.0316(17) 0.0367(17) 0.0404(17) 0.0035(13) 0.0023(14) -0.0021(13)
    C9 0.0348(18) 0.054(2) 0.066(2) -0.0085(16) -0.0027(17) 0.0087(18)
    C10 0.054(2) 0.069(3) 0.046(2) -0.0209(18) -0.0041(17) 0.0133(18)
    C11 0.080(3) 0.070(3) 0.057(2) -0.036(2) 0.006(2) 0.010(2)
loop_
    _geom_bond_atom_site_label_1
    _geom_bond_atom_site_label_2
    _geom_bond_site_symmetry_2
    _geom_bond_distance
    _geom_bond_publ_flag
    C1 C6 . 1.385(4) ?
    C1 C2 . 1.389(4) ?
    C1 C7 . 1.513(4) ?
    N1 C9 . 1.315(4) ?
    N1 C10 . 1.340(4) ?
    Ni1 N1 . 2.004(2) y
    Ni1 N1 2 2.004(2) ?
    Ni1 O2 2 2.1128(19) ?
    Ni1 O2 . 2.1128(19) y
    Ni1 O1 2 2.1404(18) ?
    Ni1 O1 . 2.1404(18) y
    O1 C8 . 1.250(3) ?
    C2 C3 . 1.381(4) ?
    C2 H2 . 0.9300 ?
    N2 C9 . 1.313(4) ?
    N2 C11 . 1.343(4) ?
    N2 H2A . 0.8600 ?
    O2 C8 . 1.267(3) ?
    C3 O3 . 1.360(3) ?
    C3 C4 . 1.380(4) ?
    O3 H3 . 0.8200 ?
    C4 C5 . 1.378(4) ?
    C4 H4 . 0.9300 ?
    C5 C6 . 1.376(4) ?
    C5 H5 . 0.9300 ?
    C6 H6 . 0.9300 ?
    C7 C8 . 1.505(4) ?
    C7 H7A . 0.9700 ?
    C7 H7B . 0.9700 ?
    C9 H9 . 0.9300 ?
    C10 C11 . 1.356(4) ?
    C10 H10 . 0.9300 ?
    C11 H11 . 0.9300 ?
loop_
    _geom_angle_atom_site_label_1
    _geom_angle_atom_site_label_2
    _geom_angle_atom_site_label_3
    _geom_angle_site_symmetry_1
    _geom_angle_site_symmetry_3
    _geom_angle
    _geom_angle_publ_flag
    C6 C1 C2 . . 118.5(3) ?
    C6 C1 C7 . . 121.0(3) ?
    C2 C1 C7 . . 120.5(3) ?
    C9 N1 C10 . . 105.1(3) ?
    C9 N1 Ni1 . . 125.3(2) ?
    C10 N1 Ni1 . . 129.4(2) ?
    N1 Ni1 N1 . 2 94.31(13) ?
    N1 Ni1 O2 . 2 100.22(9) ?
    N1 Ni1 O2 2 2 97.65(9) ?
    N1 Ni1 O2 . . 97.65(9) ?
    N1 Ni1 O2 2 . 100.22(9) ?
    O2 Ni1 O2 2 . 153.60(11) ?
    N1 Ni1 O1 . 2 93.78(8) ?
    N1 Ni1 O1 2 2 158.58(9) ?
    O2 Ni1 O1 2 2 61.36(7) ?
    O2 Ni1 O1 . 2 98.31(8) ?
    N1 Ni1 O1 . . 158.58(9) ?
    N1 Ni1 O1 2 . 93.78(8) ?
    O2 Ni1 O1 2 . 98.31(8) ?
    O2 Ni1 O1 . . 61.36(7) ?
    O1 Ni1 O1 2 . 85.73(10) ?
    N1 Ni1 C8 . 2 98.66(9) ?
    N1 Ni1 C8 2 2 128.39(10) ?
    O2 Ni1 C8 2 2 30.92(8) ?
    O2 Ni1 C8 . 2 126.79(9) ?
    O1 Ni1 C8 2 2 30.45(8) ?
    O1 Ni1 C8 . 2 91.74(8) ?
    C8 O1 Ni1 . . 89.31(17) ?
    C3 C2 C1 . . 121.2(3) ?
    C3 C2 H2 . . 119.4 ?
    C1 C2 H2 . . 119.4 ?
    C9 N2 C11 . . 107.1(3) ?
    C9 N2 H2A . . 126.5 ?
    C11 N2 H2A . . 126.5 ?
    C8 O2 Ni1 . . 90.11(16) ?
    O3 C3 C2 . . 123.0(3) ?
    O3 C3 C4 . . 117.2(3) ?
    C2 C3 C4 . . 119.8(3) ?
    C3 O3 H3 . . 109.5 ?
    C5 C4 C3 . . 119.3(3) ?
    C5 C4 H4 . . 120.4 ?
    C3 C4 H4 . . 120.4 ?
    C6 C5 C4 . . 121.1(3) ?
    C6 C5 H5 . . 119.4 ?
    C4 C5 H5 . . 119.4 ?
    C5 C6 C1 . . 120.2(3) ?
    C5 C6 H6 . . 119.9 ?
    C1 C6 H6 . . 119.9 ?
    C8 C7 C1 . . 110.3(2) ?
    C8 C7 H7A . . 109.6 ?
    C1 C7 H7A . . 109.6 ?
    C8 C7 H7B . . 109.6 ?
    C1 C7 H7B . . 109.6 ?
    H7A C7 H7B . . 108.1 ?
    O1 C8 O2 . . 119.2(3) ?
    O1 C8 C7 . . 120.5(3) ?
    O2 C8 C7 . . 120.2(3) ?
    N2 C9 N1 . . 112.0(3) ?
    N2 C9 H9 . . 124.0 ?
    N1 C9 H9 . . 124.0 ?
    N1 C10 C11 . . 109.5(3) ?
    N1 C10 H10 . . 125.2 ?
    C11 C10 H10 . . 125.2 ?
    N2 C11 C10 . . 106.2(3) ?
    N2 C11 H11 . . 126.9 ?
    C10 C11 H11 . . 126.9 ?
loop_
    _geom_hbond_atom_site_label_D
    _geom_hbond_atom_site_label_H
    _geom_hbond_atom_site_label_A
    _geom_hbond_site_symmetry_A
    _geom_hbond_distance_DH
    _geom_hbond_distance_HA
    _geom_hbond_distance_DA
    _geom_hbond_angle_DHA
    _geom_hbond_publ_flag
    N2 H2A O1 3 0.86 1.88 2.734(3) 171 y
    O3 H3 O2 7_556 0.82 1.96 2.763(3) 168 y
data_global
_journal_date_recd_electronic     2009-01-19
_journal_date_accepted     2009-02-19
_journal_name_full     'Acta Crystallographica, Section E'
_journal_year     2009
_journal_volume     65
_journal_issue      3
_journal_page_first     m330
_journal_page_last     m330
_journal_paper_category     QM
_journal_coeditor_code     HY2181
_publ_contact_author_name     'Qian-Zhu Li'
_publ_contact_author_address
;
Department of Chemistry
Bijie University
Bijie, Guiyang 551700
People's Republic of China
;
_publ_contact_author_email     qianzhuli77@yahoo.com.cn
_publ_contact_author_fax     '86 857 8331343'
_publ_contact_author_phone     '86 857 8331343'
_publ_section_title
;\
Bis(3-hydroxyphenylacetato-\k^2^<i>O</i>,<i>O</i>')bis(1<i>H</i>-imidazole-\
\k<i>N</i>^3^)nickel(II)
;
loop_
    _publ_author_name
    _publ_author_footnote
    _publ_author_address
    'Xiao-Yan Nie' .
;
Department of Chemistry
Bijie University
Bijie 551700
People's Republic of China
;
    'Qian-Zhu Li' .
;
Department of Chemistry
Bijie University
Bijie 551700
People's Republic of China
;
