# Supplementary material for: Bis(3-hydroxy­phenyl­acetato-κ2 O,O′)bis­(1H-imidazole-κN 3)nickel(II)
Source: Acta Crystallogr Sect E Struct Rep Online. 2009 Feb 28;65(Pt 3):m330. doi: 10.1107/S1600536809005960 (PMC2968559; doi:10.1107/S1600536809005960)
Supplement: Supplementary file 2 [file e-65-0m330-Isup2.hkl]

# 
# h,k,l, Fc-squared, Fo-squared, sigma(Fo-squared) and status flag 
# 
data_I
_shelx_title ' 1 in C2/c' 
_shelx_refln_list_code          4 
_shelx_F_calc_maximum      336.58 
_exptl_crystal_F_000      1032.00 
_reflns_d_resolution_high  0.8348 
 
loop_ 
 _symmetry_equiv_pos_as_xyz 
 'x, y, z' 
 '-x, y, -z+1/2' 
 'x+1/2, y+1/2, z' 
 '-x+1/2, y+1/2, -z+1/2' 
 '-x, -y, -z' 
 'x, -y, z-1/2' 
 '-x+1/2, -y+1/2, -z' 
 'x+1/2, -y+1/2, z-1/2' 
 
_cell_length_a    12.8481 
_cell_length_b    10.6829 
_cell_length_c    16.3051 
_cell_angle_alpha  90.000 
_cell_angle_beta  101.410 
_cell_angle_gamma  90.000 
 
_shelx_F_squared_multiplier     1.000 
 
loop_ 
 _refln_index_h 
 _refln_index_k 
 _refln_index_l 
 _refln_F_squared_calc 
 _refln_F_squared_meas 
 _refln_F_squared_sigma 
 _refln_observed_status 
   2   0   0    12188.54    13748.97    320.34 o 
   4   0   0    11332.14    11286.14    294.76 o 
   6   0   0      890.33     1262.31     80.17 o 
   8   0   0     2659.52     2844.45    121.86 o 
  10   0   0     4167.72     4567.75    271.23 o 
  14   0   0      819.81     1109.83    162.22 o 
   1   1   0    13644.23    13970.81    161.25 o 
   3   1   0       45.87       53.91      9.84 o 
   5   1   0      436.09      366.08     31.63 o 
   7   1   0     4717.42     4878.49    108.68 o 
   9   1   0     3212.88     3210.18    131.95 o 
  11   1   0     1811.90     1912.97     88.16 o 
  13   1   0     1208.32     1049.22     99.13 o 
  15   1   0      428.87      577.67    129.22 o 
   0   2   0    11666.75    12368.79    258.55 o 
   2   2   0     4359.40     4485.77     60.49 o 
   4   2   0     1812.82     1975.94     52.54 o 
   6   2   0       11.13        8.80     10.16 o 
   8   2   0     1915.95     1733.44     63.98 o 
  10   2   0      653.73      523.96     51.09 o 
  12   2   0       11.43      -19.04     29.06 o 
  14   2   0        9.29       27.57     44.42 o 
   1   3   0     1360.61     1424.54     32.33 o 
   3   3   0     5513.04     5285.03     75.15 o 
   5   3   0       21.07       11.54      9.78 o 
   7   3   0      609.58      669.50     37.74 o 
   9   3   0      785.12      820.63     69.99 o 
  11   3   0      605.36      645.97     61.86 o 
  13   3   0      377.86      490.08     79.50 o 
   0   4   0     3324.68     3099.94     90.53 o 
   2   4   0        8.16       12.99      8.84 o 
   4   4   0     1275.01     1203.78     40.54 o 
   6   4   0       25.57       17.76     13.16 o 
   8   4   0     1831.55     1895.07     84.29 o 
  10   4   0     2129.16     2161.59     94.97 o 
  12   4   0     1097.30     1045.12     98.90 o 
  14   4   0      247.34      157.35     87.48 o 
   1   5   0     3659.10     3898.58     79.90 o 
   3   5   0    16072.48    16536.36    200.30 o 
   5   5   0     3003.99     2821.86     91.66 o 
   7   5   0     3164.78     3152.37     83.17 o 
   9   5   0      171.26      177.58     41.95 o 
  11   5   0      664.67      641.77     66.52 o 
  13   5   0      453.01      605.53     89.77 o 
   0   6   0     4396.93     4673.90    136.09 o 
   2   6   0     4979.33     4669.18     95.88 o 
   4   6   0      661.50      625.47     40.52 o 
   6   6   0     3297.76     3090.17     95.22 o 
   8   6   0      580.14      620.57     91.41 o 
  10   6   0     1917.55     2041.73    106.47 o 
  12   6   0      583.85      596.59     91.26 o 
   1   7   0      839.31      884.10     46.80 o 
   3   7   0      701.32      661.88     52.05 o 
   5   7   0     3340.72     3245.85     89.82 o 
   7   7   0     1947.13     1952.58     93.82 o 
   9   7   0      284.81      228.94     44.91 o 
  11   7   0        5.85       14.55     40.23 o 
   0   8   0      173.23      132.55     37.11 o 
   2   8   0      789.37      836.23     60.62 o 
   4   8   0       17.91       36.17     27.63 o 
   6   8   0     1380.63     1397.23     84.79 o 
   8   8   0        1.20      -36.36     26.49 o 
  10   8   0      124.61      140.22     54.76 o 
   1   9   0      754.44      857.24     65.61 o 
   3   9   0     2025.98     2125.40     97.20 o 
   5   9   0      480.89      491.36     72.46 o 
   7   9   0      511.23      536.79     64.20 o 
   9   9   0      106.82      127.30     55.95 o 
   0  10   0        9.26       21.26     47.72 o 
   2  10   0     1827.91     1854.60     95.01 o 
   4  10   0      740.00      774.20    208.61 o 
   6  10   0     1669.82     1796.40    134.83 o 
   8  10   0      683.80      500.08    109.62 o 
   1  11   0       41.48       56.30     38.90 o 
   3  11   0      251.53      255.36     47.22 o 
   5  11   0     1171.25     1228.57    120.22 o 
   7  11   0      485.23      485.26     86.98 o 
   0  12   0        2.33      -32.44     44.96 o 
   2  12   0      603.73      714.20     92.60 o 
   4  12   0      246.45      256.05     86.59 o 
 -15   1   1     1048.90     1195.65    179.60 o 
 -13   1   1     2546.91     2874.30    224.67 o 
 -11   1   1     1106.72     1233.69     94.30 o 
  -9   1   1       18.65        5.29     12.06 o 
  -7   1   1     2287.66     2305.40     52.47 o 
  -5   1   1     2767.40     2650.58     48.82 o 
  -3   1   1    46022.58    45597.37    450.14 o 
  -1   1   1    13390.46    14542.19    233.00 o 
   1   1   1    10879.73    11220.68    225.55 o 
   3   1   1    13312.36    13074.27    274.55 o 
   5   1   1      153.78      127.57     37.37 o 
   7   1   1       50.39       53.81     20.58 o 
   9   1   1      426.03      400.95     41.76 o 
  11   1   1      240.65      283.56     42.09 o 
  13   1   1      229.81      280.29     82.11 o 
 -14   2   1     1623.94     1572.73    127.77 o 
 -12   2   1      574.72      704.84     83.54 o 
 -10   2   1     1112.60     1120.08    110.05 o 
  -8   2   1      345.20      339.76     24.36 o 
  -6   2   1     5111.67     4943.49     77.87 o 
  -4   2   1     9401.19     9352.05    171.54 o 
  -2   2   1    29929.24    30069.21    343.49 o 
   0   2   1     1009.60     1317.70     44.10 o 
   2   2   1    18276.55    17702.88    210.93 o 
   4   2   1      386.06      341.61     25.47 o 
   6   2   1     3744.90     3410.19    120.00 o 
   8   2   1     4753.90     4477.05     99.37 o 
  10   2   1     1927.15     1737.29     84.01 o 
  12   2   1      945.16     1142.51    117.58 o 
  14   2   1     1538.98     1642.82    130.31 o 
 -13   3   1     1376.16     1563.91    124.99 o 
 -11   3   1      868.86      988.85     94.08 o 
  -9   3   1      166.11       79.26     27.83 o 
  -7   3   1     4988.35     4849.36     93.33 o 
  -5   3   1    10734.85    10560.92    154.84 o 
  -3   3   1    14238.54    15129.11    197.65 o 
  -1   3   1     1021.14     1010.81     32.81 o 
   1   3   1      157.57      127.29     14.54 o 
   3   3   1     1161.68     1034.81     29.26 o 
   5   3   1     3255.22     3060.19     69.42 o 
   7   3   1     6242.58     5986.04    115.53 o 
   9   3   1     6669.61     6751.19    164.55 o 
  11   3   1     1710.57     1721.85     91.94 o 
  13   3   1     1087.03     1217.68    112.59 o 
 -14   4   1       90.52      164.45    114.27 o 
 -12   4   1      640.22      697.08     69.64 o 
 -10   4   1      129.08      135.10     34.06 o 
  -8   4   1     2873.59     2988.42    109.02 o 
  -6   4   1     4031.60     3920.96     85.01 o 
  -4   4   1    15257.10    15566.05    213.35 o 
  -2   4   1     1626.05     1854.29     89.87 o 
   0   4   1      497.37      427.41     25.10 o 
   2   4   1     9189.74     9377.13    122.67 o 
   4   4   1     1977.43     1981.24     62.26 o 
   6   4   1     2742.80     2690.60     70.96 o 
   8   4   1     1063.95     1091.36     52.95 o 
  10   4   1       42.81       -6.05     32.27 o 
  12   4   1      437.90      437.78     84.52 o 
  14   4   1      179.42      204.52     94.01 o 
 -13   5   1      310.86      318.86     56.98 o 
 -11   5   1      473.07      465.28     57.95 o 
  -9   5   1      127.60       87.12     36.40 o 
  -7   5   1      260.08      305.34     40.06 o 
  -5   5   1       25.17       24.41     14.06 o 
  -3   5   1      133.80      185.08     17.15 o 
  -1   5   1        7.80        7.68     10.68 o 
   1   5   1     1659.38     1709.28     50.47 o 
   3   5   1     3868.28     3644.60     69.46 o 
   5   5   1     1079.00     1128.62     38.84 o 
   7   5   1        1.08       -5.12     14.63 o 
   9   5   1      324.31      286.41     50.17 o 
  11   5   1      594.84      688.37     70.20 o 
  13   5   1       83.70       86.04     50.39 o 
 -12   6   1       44.02       92.51     41.31 o 
 -10   6   1     1477.45     1663.15     97.54 o 
  -8   6   1      125.77       67.51     28.92 o 
  -6   6   1      773.82      782.41     60.39 o 
  -4   6   1      155.54      202.01     39.16 o 
  -2   6   1     4983.30     5234.86    101.91 o 
   0   6   1     3636.95     3903.21     98.19 o 
   2   6   1     2427.26     2512.01     67.36 o 
   4   6   1      145.05      130.66     19.00 o 
   6   6   1      400.41      374.70     40.00 o 
   8   6   1      345.13      334.59     44.59 o 
  10   6   1      828.93      836.58     95.43 o 
  12   6   1       30.68      -11.65     40.23 o 
 -11   7   1      162.19      114.86     41.69 o 
  -9   7   1     1042.76     1078.69     82.19 o 
  -7   7   1       13.45       -3.65     20.59 o 
  -5   7   1     1637.86     1743.12     68.00 o 
  -3   7   1     1768.98     1821.46     74.35 o 
  -1   7   1     7544.24     7774.52    140.72 o 
   1   7   1     4471.20     4731.26    104.27 o 
   3   7   1     2064.36     2071.57     78.73 o 
   5   7   1     1741.73     1797.38     68.80 o 
   7   7   1      722.89      795.75     65.65 o 
   9   7   1      160.74      230.52     69.70 o 
  11   7   1     1179.54     1474.94    133.57 o 
 -10   8   1     2305.49     2539.25    127.12 o 
  -8   8   1     3035.61     2871.75    119.22 o 
  -6   8   1      539.02      541.04     59.51 o 
  -4   8   1     1021.71     1074.77    107.77 o 
  -2   8   1     1247.31     1353.81    126.80 o 
   0   8   1     5291.36     5695.01    123.15 o 
   2   8   1     2422.71     2403.72     91.34 o 
   4   8   1     4597.06     4450.89    130.67 o 
   6   8   1     1690.02     1833.68    114.32 o 
   8   8   1     1335.09     1335.74    131.38 o 
  10   8   1      400.96      533.09     93.40 o 
  -9   9   1     1672.52     1612.45    107.35 o 
  -7   9   1     1052.15     1121.35     88.50 o 
  -5   9   1     1013.95     1049.36     99.78 o 
  -3   9   1      490.72      493.07     67.86 o 
  -1   9   1     3088.19     3174.82    111.62 o 
   1   9   1       84.96       78.92     29.72 o 
   3   9   1      946.03      974.62     70.71 o 
   5   9   1      231.41      255.57     97.61 o 
   7   9   1      656.73      728.92     93.07 o 
   9   9   1      792.49      842.13    201.69 o 
  -8  10   1      437.32      486.40    117.82 o 
  -6  10   1        0.89      -20.92     38.11 o 
  -4  10   1       33.08       -1.70     30.38 o 
  -2  10   1      229.61      228.69     58.56 o 
   0  10   1       78.22       79.11     39.71 o 
   2  10   1      705.90      781.72     68.98 o 
   4  10   1       34.88       -3.94     26.94 o 
   6  10   1      205.56      211.31     92.40 o 
   8  10   1      117.67       78.06     57.30 o 
  -7  11   1      274.16      268.26     82.22 o 
  -5  11   1      239.40      191.85     59.05 o 
  -3  11   1      177.82      127.36     49.61 o 
  -1  11   1      622.62      550.21     83.66 o 
   1  11   1        4.42      -16.35     33.41 o 
   3  11   1       19.69       19.61     32.40 o 
   5  11   1      565.67      453.77     78.19 o 
   7  11   1       13.81      -48.80     40.36 o 
  -4  12   1      151.51      228.63     64.17 o 
  -2  12   1      175.62      198.09     86.70 o 
   0  12   1      125.94      180.67     70.42 o 
   2  12   1        9.86      -25.85     38.58 o 
   4  12   1      583.57      615.34     92.38 o 
 -14   0   2      592.58      559.40    122.47 o 
 -12   0   2     2106.77     1945.39    186.80 o 
 -10   0   2     5664.12     5953.66    242.83 o 
  -8   0   2      979.23     1019.09     57.87 o 
  -6   0   2     1600.53     1684.70     76.13 o 
  -4   0   2    14930.33    14700.59    253.41 o 
  -2   0   2    31406.58    34753.32    542.62 o 
   0   0   2    11296.72    11449.50    197.60 o 
   2   0   2      475.52      514.45     43.52 o 
   4   0   2     1524.45     1325.76     81.05 o 
   6   0   2       15.80       22.26     26.02 o 
   8   0   2     2126.66     2104.40    131.32 o 
  10   0   2     2142.73     2307.81    150.70 o 
  12   0   2     1329.37     1327.97    138.30 o 
  14   0   2      197.14      183.92     84.04 o 
 -15   1   2      605.17      541.46     91.24 o 
 -13   1   2       45.00       38.20     54.04 o 
 -11   1   2     2786.85     3186.52    138.09 o 
  -9   1   2     4175.70     4397.08     97.90 o 
  -7   1   2      222.61      198.37     23.93 o 
  -5   1   2     3082.05     3062.30     52.15 o 
  -3   1   2      119.17      120.37     11.76 o 
  -1   1   2     4793.98     5208.29     72.18 o 
   1   1   2    63499.98    62077.48    959.50 o 
   3   1   2     8463.97     8037.73    165.27 o 
   5   1   2    11145.68    11191.91    320.67 o 
   7   1   2      405.81      642.80     54.14 o 
   9   1   2     4037.23     4141.59    141.56 o 
  11   1   2     5072.69     5380.11    160.83 o 
  13   1   2      194.39      179.74     73.80 o 
 -14   2   2      134.88      161.33     77.95 o 
 -12   2   2      244.27      170.28     51.13 o 
 -10   2   2      766.24      770.46     58.72 o 
  -8   2   2      666.03      656.10     56.75 o 
  -6   2   2     4834.18     4795.83     96.56 o 
  -4   2   2     2136.89     2162.32     92.31 o 
  -2   2   2    25801.56    25860.14    300.83 o 
   0   2   2     2392.78     2270.63     51.51 o 
   2   2   2      612.03      628.83     34.81 o 
   4   2   2      803.48      770.97     35.24 o 
   6   2   2      116.61      129.35     21.85 o 
   8   2   2      781.12      946.15     81.16 o 
  10   2   2     4910.16     4663.60    113.62 o 
  12   2   2      303.94      425.36     81.18 o 
  14   2   2      288.82      306.16    101.54 o 
 -13   3   2      303.30      375.95     69.60 o 
 -11   3   2      450.49      426.43     50.99 o 
  -9   3   2        0.51      -12.08     18.42 o 
  -7   3   2      585.78      642.67     35.94 o 
  -5   3   2     4427.80     4796.71     88.37 o 
  -3   3   2     5285.24     5937.11    129.49 o 
  -1   3   2      328.74      314.60     20.70 o 
   1   3   2     6939.57     6655.70    119.14 o 
   3   3   2      324.12      426.11     30.83 o 
   5   3   2        4.11        6.93     11.32 o 
   7   3   2      613.46      695.32     45.51 o 
   9   3   2       84.39       74.11     21.62 o 
  11   3   2       90.97       82.64     34.15 o 
  13   3   2      325.47      280.26     63.59 o 
 -14   4   2       91.32       89.48     61.45 o 
 -12   4   2      448.14      456.50     64.98 o 
 -10   4   2        5.27       -8.61     22.32 o 
  -8   4   2     1410.65     1475.82     75.95 o 
  -6   4   2     1476.84     1514.70     48.16 o 
  -4   4   2     7417.53     7670.55    125.07 o 
  -2   4   2     5885.20     6369.19     96.54 o 
   0   4   2     2659.37     2584.46     58.32 o 
   2   4   2     1392.54     1648.94     48.98 o 
   4   4   2     3312.08     3267.75     64.14 o 
   6   4   2     1562.15     1596.41     55.98 o 
   8   4   2     8725.47     8315.50    154.25 o 
  10   4   2      550.94      601.94     59.33 o 
  12   4   2     1733.57     1797.08    130.71 o 
 -13   5   2      388.57      425.68    105.36 o 
 -11   5   2      413.08      398.54     54.10 o 
  -9   5   2     2009.91     2208.31     96.22 o 
  -7   5   2     4623.15     4776.43    195.49 o 
  -5   5   2     5165.39     5361.94    106.23 o 
  -3   5   2     2842.50     2672.69     54.89 o 
  -1   5   2     2785.70     2685.61     68.71 o 
   1   5   2     3910.63     3686.38     86.88 o 
   3   5   2     2448.77     2166.88     60.02 o 
   5   5   2     1537.15     1444.47     45.60 o 
   7   5   2      258.15      237.54     29.11 o 
   9   5   2     1703.41     1730.98     96.47 o 
  11   5   2     2552.84     2499.37    149.69 o 
  13   5   2      918.93     1143.96    121.46 o 
 -12   6   2      945.07     1029.36     90.57 o 
 -10   6   2     1057.42      931.57    148.97 o 
  -8   6   2      662.66      737.69     65.29 o 
  -6   6   2     1269.53     1280.12     73.03 o 
  -4   6   2      691.90      733.00     47.38 o 
  -2   6   2     6529.69     6670.85    119.33 o 
   0   6   2     1595.28     1514.40     52.04 o 
   2   6   2     9422.61     9059.73    152.43 o 
   4   6   2     8573.92     8875.13    134.69 o 
   6   6   2     3988.20     4469.02    181.91 o 
   8   6   2     1230.26     1347.94     80.17 o 
  10   6   2      291.01      244.57     59.38 o 
  12   6   2       35.71       21.15     41.85 o 
 -11   7   2     1413.81     1351.88     98.05 o 
  -9   7   2      976.44     1012.20    101.99 o 
  -7   7   2      219.31      264.86     49.51 o 
  -5   7   2     1038.86      907.26     66.31 o 
  -3   7   2        5.37        3.25     18.19 o 
  -1   7   2     1593.65     1699.19     70.18 o 
   1   7   2     2201.73     2177.97     68.19 o 
   3   7   2     1954.37     1990.09     79.29 o 
   5   7   2     1394.03     1393.69     63.69 o 
   7   7   2        3.31      -20.44     30.62 o 
   9   7   2        9.65      -21.77     32.25 o 
  11   7   2      141.83       90.37     61.79 o 
 -10   8   2       19.18      -17.22     31.40 o 
  -8   8   2        1.03       -9.79     25.48 o 
  -6   8   2       13.92        1.65     24.12 o 
  -4   8   2      123.67       94.51     32.30 o 
  -2   8   2      350.23      318.93     40.83 o 
   0   8   2     1247.08     1289.59     62.25 o 
   2   8   2      104.34       74.86     39.62 o 
   4   8   2       35.76       38.94     24.77 o 
   6   8   2       72.83       54.32     41.04 o 
   8   8   2       64.00       54.39     41.40 o 
  10   8   2      132.34      123.29     96.17 o 
  -9   9   2      125.66       64.91     64.09 o 
  -7   9   2     1102.78      928.16     80.26 o 
  -5   9   2       43.15       22.82     37.53 o 
  -3   9   2      176.89      211.36     38.52 o 
  -1   9   2      123.06      148.61     35.33 o 
   1   9   2     1123.76     1256.61     63.90 o 
   3   9   2     1286.91     1223.56    110.14 o 
   5   9   2       26.50       95.51     31.73 o 
   7   9   2      438.60      366.49     68.55 o 
   9   9   2        9.35       -8.83     62.40 o 
  -8  10   2      806.92      803.19     86.50 o 
  -6  10   2     1566.10     1466.45    123.83 o 
  -4  10   2      911.59      706.44     87.75 o 
  -2  10   2      449.88      387.06     51.59 o 
   0  10   2      616.44      663.26     77.75 o 
   2  10   2      453.04      500.59     57.39 o 
   4  10   2       97.74       77.05     33.05 o 
   6  10   2     1046.57     1080.73    112.17 o 
   8  10   2      416.82      340.98     77.44 o 
  -7  11   2      555.84      512.75     86.45 o 
  -5  11   2      500.00      664.14     91.56 o 
  -3  11   2      330.67      395.06     80.67 o 
  -1  11   2      623.12      668.03     84.26 o 
   1  11   2      716.76      749.32     88.79 o 
   3  11   2     1349.53     1289.66     90.88 o 
   5  11   2      811.44      910.19    105.45 o 
   7  11   2     1238.94     1301.97    180.38 o 
  -4  12   2      522.02      386.58     78.36 o 
  -2  12   2       83.47      145.17     81.94 o 
   0  12   2      228.46      223.71     64.20 o 
   2  12   2      149.46      176.93     60.76 o 
   4  12   2      431.40      528.46     87.44 o 
 -15   1   3      434.12      243.20     68.11 o 
 -13   1   3      669.51      932.00    144.83 o 
 -11   1   3        8.57        3.24     27.91 o 
  -9   1   3      386.70      436.73     33.41 o 
  -7   1   3      365.88      360.45     31.34 o 
  -5   1   3       21.41       12.32      7.07 o 
  -3   1   3      191.58      209.02     15.42 o 
  -1   1   3       44.48       19.70      6.39 o 
   1   1   3     1037.36     1036.66     54.84 o 
   3   1   3      680.50      680.81     34.38 o 
   5   1   3     3884.74     4101.80    122.06 o 
   7   1   3     1617.31     1566.91     82.34 o 
   9   1   3      356.40      447.23     57.91 o 
  11   1   3       27.73       17.44     49.00 o 
  13   1   3        5.92      -17.94     49.83 o 
 -14   2   3     1062.98      810.31    147.82 o 
 -12   2   3     1294.54     1376.04    107.90 o 
 -10   2   3     1418.13     1452.45     74.35 o 
  -8   2   3      437.41      421.99     35.15 o 
  -6   2   3    12729.98    12822.14    221.62 o 
  -4   2   3     4642.62     4581.79     77.88 o 
  -2   2   3   113284.88   107877.62   1044.32 o 
   0   2   3     1470.67     1539.62     44.48 o 
   2   2   3      327.20      269.97     19.42 o 
   4   2   3      358.87      312.75     22.30 o 
   6   2   3    12863.48    12718.08    257.93 o 
   8   2   3     3863.97     3686.29    104.76 o 
  10   2   3     1899.69     2001.06    114.22 o 
  12   2   3      422.22      573.53     92.90 o 
  14   2   3      258.82      140.07     80.28 o 
 -13   3   3      687.31      711.61     90.97 o 
 -11   3   3       40.34        7.95     22.67 o 
  -9   3   3     4344.84     4259.78    123.50 o 
  -7   3   3     6048.01     5681.27    135.21 o 
  -5   3   3    22678.79    23894.26    481.87 o 
  -3   3   3    32413.59    31897.79    377.43 o 
  -1   3   3     5617.76     5445.30    129.34 o 
   1   3   3     2882.25     2933.04     93.19 o 
   3   3   3     1212.67     1062.97     38.71 o 
   5   3   3     5263.37     4946.04     92.53 o 
   7   3   3    12845.76    13059.08    230.22 o 
   9   3   3     1966.98     2005.11     81.22 o 
  11   3   3     2133.52     2300.56    134.47 o 
  13   3   3     1306.52     1385.71    203.02 o 
 -14   4   3      329.64      243.28     67.38 o 
 -12   4   3      788.58      801.47    100.59 o 
 -10   4   3      669.10      615.23     68.01 o 
  -8   4   3      764.43      794.93     60.14 o 
  -6   4   3       68.12       38.97     26.59 o 
  -4   4   3     1746.34     1549.81     57.51 o 
  -2   4   3     6530.94     6321.44     91.85 o 
   0   4   3     2930.08     2938.97     87.64 o 
   2   4   3        7.46       -3.33     12.58 o 
   4   4   3     2027.73     1958.55     53.58 o 
   6   4   3     3656.46     3378.43     93.43 o 
   8   4   3     1830.30     1773.70     70.34 o 
  10   4   3      386.49      433.83    120.36 o 
  12   4   3     1750.82     1983.33    138.95 o 
 -13   5   3      527.79      544.51     87.11 o 
 -11   5   3       26.10       28.86     28.35 o 
  -9   5   3      470.35      559.41     85.55 o 
  -7   5   3      127.46      173.50     41.83 o 
  -5   5   3     2902.04     2632.50     68.21 o 
  -3   5   3      139.85      110.24     30.39 o 
  -1   5   3       21.20       46.85     16.94 o 
   1   5   3      199.47      263.60     37.35 o 
   3   5   3     6068.42     6369.92    102.90 o 
   5   5   3     1327.13     1262.40     45.72 o 
   7   5   3      924.12      892.17     50.63 o 
   9   5   3     4387.47     4457.76    186.19 o 
  11   5   3      172.37      182.68     59.63 o 
  13   5   3       33.96      -16.57     46.43 o 
 -12   6   3       11.01      -26.53     31.25 o 
 -10   6   3      104.42      104.95     64.34 o 
  -8   6   3       50.37       24.27     25.05 o 
  -6   6   3     1023.01     1041.84     69.63 o 
  -4   6   3     2715.14     2708.80     75.34 o 
  -2   6   3      646.61      756.39     37.82 o 
   0   6   3      130.99      120.94     21.82 o 
   2   6   3     1237.32     1308.01     53.32 o 
   4   6   3      115.73      135.89     19.96 o 
   6   6   3     1188.90     1144.51     91.93 o 
   8   6   3     1815.19     1886.73    125.29 o 
  10   6   3     1270.88     1352.28    149.59 o 
  12   6   3       91.62       42.29     47.48 o 
 -11   7   3      782.59      762.44     81.73 o 
  -9   7   3     1683.95     1710.07     99.69 o 
  -7   7   3     1008.05      983.35     88.30 o 
  -5   7   3     1877.65     2108.75     95.69 o 
  -3   7   3      287.00      239.62     42.52 o 
  -1   7   3     1286.28     1292.41     53.70 o 
   1   7   3     9649.29     9544.01    166.31 o 
   3   7   3     1218.86     1037.51     82.92 o 
   5   7   3     1551.96     1538.68     80.07 o 
   7   7   3       27.05       37.39     31.90 o 
   9   7   3     2433.92     2600.56    156.89 o 
  11   7   3      106.52      112.58     60.73 o 
 -12   8   3     1174.10     1040.92     96.92 o 
 -10   8   3      852.69      914.03     86.40 o 
  -8   8   3     1293.41     1411.03    129.50 o 
  -6   8   3       16.96       14.06     30.51 o 
  -4   8   3      645.17      559.44     83.88 o 
  -2   8   3      438.96      429.82     47.67 o 
   0   8   3     7090.86     7026.93    142.29 o 
   2   8   3     2096.43     2150.73     74.75 o 
   4   8   3     2141.83     2168.11     96.85 o 
   6   8   3       25.95       17.75     32.19 o 
   8   8   3      438.19      667.54     91.74 o 
  10   8   3      379.69      351.83     73.77 o 
  -9   9   3      607.26      659.09    106.44 o 
  -7   9   3     1810.23     1889.67    107.96 o 
  -5   9   3      130.32      134.25     46.72 o 
  -3   9   3      525.23      554.68     59.47 o 
  -1   9   3      142.59      142.60     34.90 o 
   1   9   3     1448.57     1521.55    124.18 o 
   3   9   3      910.99     1005.86     74.23 o 
   5   9   3      350.36      359.95     52.77 o 
   7   9   3      136.76       50.65     42.82 o 
   9   9   3      536.55      708.72    100.87 o 
  -8  10   3      285.28      257.13     55.23 o 
  -6  10   3       47.24       61.74     43.00 o 
  -4  10   3        4.86       -2.53     36.48 o 
  -2  10   3      120.58      129.97     36.80 o 
   0  10   3     2778.73     2813.98    111.85 o 
   2  10   3      513.92      616.53     74.28 o 
   4  10   3      537.02      489.11     84.37 o 
   6  10   3       63.31       -3.63     37.37 o 
   8  10   3      165.85      143.08     58.29 o 
  -7  11   3        3.17        0.73     42.08 o 
  -5  11   3      108.77       98.92     64.28 o 
  -3  11   3        0.46      -10.77     42.30 o 
  -1  11   3      398.41      355.28     65.84 o 
   1  11   3        2.85       11.11     37.22 o 
   3  11   3        0.70       16.60     32.29 o 
   5  11   3       21.03       24.10     41.07 o 
  -4  12   3      877.70     1052.96    116.83 o 
  -2  12   3      407.04      504.81    124.35 o 
   0  12   3      295.39      335.61     70.57 o 
   2  12   3      235.11      351.97     72.82 o 
   4  12   3      413.05      567.48    126.78 o 
 -14   0   4        6.56       -7.97     47.28 o 
 -12   0   4      519.80      321.67     87.36 o 
 -10   0   4     2007.25     1979.59    101.55 o 
  -8   0   4    11280.49    11340.87    271.78 o 
  -6   0   4     3476.83     3191.43    132.66 o 
  -4   0   4     1347.11     1304.40     41.02 o 
  -2   0   4    62757.57    64619.82    815.61 o 
   0   0   4    12344.39    11637.39    169.78 o 
   2   0   4     5140.39     5825.15    136.98 o 
   4   0   4    19115.54    19854.99    523.64 o 
   6   0   4    10667.75    10157.48    334.95 o 
   8   0   4     5167.13     5131.72    231.31 o 
  10   0   4      306.87      580.66     98.11 o 
  12   0   4      901.39      963.23    130.77 o 
 -15   1   4      335.07      323.58     76.22 o 
 -13   1   4      190.85      163.88     77.40 o 
 -11   1   4      161.75      101.09     36.71 o 
  -9   1   4     3137.12     3313.64     82.05 o 
  -7   1   4     7027.98     7217.85    102.97 o 
  -5   1   4     7289.56     7634.76    118.68 o 
  -3   1   4     1873.92     1783.80     50.12 o 
  -1   1   4    29861.42    29173.08    272.73 o 
   1   1   4     9539.79     9699.35    194.06 o 
   3   1   4     5921.39     6084.48    148.59 o 
   5   1   4       55.86       30.22     18.16 o 
   7   1   4     3269.57     3193.70    181.03 o 
   9   1   4     3192.60     3272.93    109.05 o 
  11   1   4       63.78       48.10     38.04 o 
  13   1   4      221.81      370.17     98.55 o 
 -14   2   4       73.40       63.12     62.23 o 
 -12   2   4       67.37      -10.45     47.89 o 
 -10   2   4     1338.51     1301.40    166.20 o 
  -8   2   4     3105.49     3303.98     78.57 o 
  -6   2   4     9932.69    10321.94    155.17 o 
  -4   2   4       64.63       66.97     12.51 o 
  -2   2   4       36.56       45.13      9.04 o 
   0   2   4    21866.72    22019.13    312.19 o 
   2   2   4      425.12      528.32     33.36 o 
   4   2   4       12.37        9.83      9.20 o 
   6   2   4       43.47       29.32     15.46 o 
   8   2   4      786.12      847.05     73.63 o 
  10   2   4     1880.94     1890.81     85.64 o 
  12   2   4      804.24      588.63    113.72 o 
 -13   3   4        1.15       -4.02     37.83 o 
 -11   3   4      211.96      165.40     48.94 o 
  -9   3   4      821.14      816.50     84.22 o 
  -7   3   4      776.50      842.77     82.86 o 
  -5   3   4      650.20      540.77     41.21 o 
  -3   3   4      299.72      265.88     25.06 o 
  -1   3   4    17496.45    17279.30    224.31 o 
   1   3   4     4088.00     4406.56     97.20 o 
   3   3   4       75.30       77.39     13.37 o 
   5   3   4     1987.51     1950.12     54.60 o 
   7   3   4      436.14      419.01     39.72 o 
   9   3   4        8.94       24.19     28.11 o 
  11   3   4      113.52       90.69     45.01 o 
  13   3   4        3.79       -4.68     39.30 o 
 -14   4   4       29.73       -0.21     43.61 o 
 -12   4   4      418.73      585.63     84.38 o 
 -10   4   4        5.50        5.72     23.37 o 
  -8   4   4     3436.40     3301.13    222.31 o 
  -6   4   4     6119.69     6281.00    148.37 o 
  -4   4   4    24879.56    25191.23    318.71 o 
  -2   4   4     5148.01     5050.40    158.80 o 
   0   4   4       12.91        6.19     12.90 o 
   2   4   4     1361.10     1270.11     55.52 o 
   4   4   4     6312.25     6214.32    109.65 o 
   6   4   4     5327.92     5026.67    102.13 o 
   8   4   4      403.22      385.99     56.12 o 
  10   4   4      350.63      305.88     60.64 o 
  12   4   4      858.22      716.64    282.69 o 
 -13   5   4      479.81      430.66     92.74 o 
 -11   5   4     1088.72     1111.62     83.45 o 
  -9   5   4      610.72      722.73     80.33 o 
  -7   5   4     5238.75     4999.56    226.86 o 
  -5   5   4     4442.51     4265.26    149.97 o 
  -3   5   4     5258.73     5236.19     86.09 o 
  -1   5   4     5970.83     6130.76    133.28 o 
   1   5   4     1271.64     1139.68     82.46 o 
   3   5   4     3719.61     3493.32    126.15 o 
   5   5   4     6393.91     6519.62    120.84 o 
   7   5   4     4312.29     4185.22    152.26 o 
   9   5   4     4265.46     4033.41    187.60 o 
  11   5   4     1396.91     1533.59    128.33 o 
 -12   6   4      696.22      696.37    108.21 o 
 -10   6   4     1683.49     1799.87    101.79 o 
  -8   6   4      138.79      129.74     33.36 o 
  -6   6   4     2229.14     2331.90    133.83 o 
  -4   6   4       98.45       67.16     19.31 o 
  -2   6   4     1172.26     1107.10     44.36 o 
   0   6   4     3740.38     3598.62     86.00 o 
   2   6   4     6121.88     5824.68    119.01 o 
   4   6   4     3465.25     3359.74     88.90 o 
   6   6   4     2201.52     2309.60    132.92 o 
   8   6   4       38.53       16.76     27.59 o 
  10   6   4      231.30      243.93     58.63 o 
  12   6   4       55.48       43.58     71.09 o 
 -11   7   4      558.15      570.30     69.62 o 
  -9   7   4        7.10       25.13     29.55 o 
  -7   7   4       24.92       16.46     25.57 o 
  -5   7   4       22.80       -3.77     22.70 o 
  -3   7   4      633.08      709.81     75.07 o 
  -1   7   4      582.53      618.57     41.63 o 
   1   7   4      372.04      327.07     33.89 o 
   3   7   4       51.77       54.10     19.45 o 
   5   7   4       40.92       64.85     30.05 o 
   7   7   4      223.76      194.96     39.49 o 
   9   7   4      206.04      306.93     65.12 o 
  11   7   4      107.25       75.07     51.87 o 
 -10   8   4       42.00       35.05     33.59 o 
  -8   8   4      363.53      385.39     55.35 o 
  -6   8   4       34.31       13.79     28.23 o 
  -4   8   4        0.81      -23.14     44.18 o 
  -2   8   4       12.06        6.52     22.86 o 
   0   8   4     3277.53     3298.45     92.41 o 
   2   8   4       30.05       37.09     21.02 o 
   4   8   4      294.13      351.28     60.43 o 
   6   8   4       62.33       14.10     30.00 o 
   8   8   4        5.36      -25.18     33.83 o 
  10   8   4      102.78      108.15     54.55 o 
  -9   9   4      202.51      183.24     48.04 o 
  -7   9   4       75.73      110.85     38.95 o 
  -5   9   4      146.36      128.27     47.70 o 
  -3   9   4       53.63       33.03     36.76 o 
  -1   9   4       56.05       47.08     28.33 o 
   1   9   4      419.20      497.44     46.05 o 
   3   9   4      693.10      672.93    123.46 o 
   5   9   4      316.79      333.18     85.74 o 
   7   9   4       63.06      123.63     52.80 o 
   9   9   4        4.99       26.10     42.67 o 
  -8  10   4      115.31      134.33     63.53 o 
  -6  10   4      518.08      530.31     83.27 o 
  -4  10   4     1108.76     1136.72    110.45 o 
  -2  10   4     2385.58     2568.38    110.75 o 
   0  10   4       25.34       36.50     31.32 o 
   2  10   4     1600.75     1541.59    125.76 o 
   4  10   4      308.41      294.28     50.50 o 
   6  10   4      629.54      633.11    160.06 o 
   8  10   4      252.56      220.39    132.87 o 
  -7  11   4      231.79      172.04     60.93 o 
  -5  11   4      640.11      592.48     91.95 o 
  -3  11   4     3205.99     3512.84    173.68 o 
  -1  11   4      803.18      853.30    237.40 o 
   1  11   4     1115.35     1129.29    143.23 o 
   3  11   4      451.84      345.22     55.04 o 
   5  11   4      384.68      356.14     75.36 o 
  -4  12   4       84.28       75.97     85.87 o 
  -2  12   4      259.87      274.28    101.54 o 
   0  12   4      165.61      169.20     84.10 o 
   2  12   4      321.20      312.94     71.02 o 
 -15   1   5        7.90        1.16     44.27 o 
 -13   1   5       57.84       77.48     44.08 o 
 -11   1   5     1648.22     1671.96    106.91 o 
  -9   1   5     1104.31     1090.69     59.90 o 
  -7   1   5     1404.47     1336.72     46.47 o 
  -5   1   5      117.70      102.82     11.09 o 
  -3   1   5     2283.57     2382.76     44.90 o 
  -1   1   5     7703.02     7846.54     91.99 o 
   1   1   5     1655.86     1664.63     52.92 o 
   3   1   5     8106.88     8569.94    173.12 o 
   5   1   5     4616.82     4731.12    144.89 o 
   7   1   5     2844.78     2987.51    120.56 o 
   9   1   5      782.20      713.47     97.66 o 
  11   1   5       47.89       77.67     41.06 o 
  13   1   5        4.06        1.88     56.36 o 
 -14   2   5      851.57      827.70    156.79 o 
 -12   2   5      888.68      870.28    106.91 o 
 -10   2   5      931.97      806.66    146.05 o 
  -8   2   5     2165.78     2131.33    118.07 o 
  -6   2   5     3725.57     3731.94     78.91 o 
  -4   2   5     8606.60     9121.28    137.15 o 
  -2   2   5       13.18       24.76      8.92 o 
   0   2   5     2587.74     2649.79     86.53 o 
   2   2   5     9124.48     8540.49    238.45 o 
   4   2   5     3098.10     3100.30    133.15 o 
   6   2   5     9931.86    10039.72    187.09 o 
   8   2   5     1274.64     1575.05    172.24 o 
  10   2   5     1305.53     1336.53    100.79 o 
  12   2   5      134.85      192.56     76.29 o 
 -13   3   5      889.97      893.57    142.84 o 
 -11   3   5     2451.50     2278.35    258.83 o 
  -9   3   5     1826.45     1769.28     81.49 o 
  -7   3   5     2499.80     2557.37     87.44 o 
  -5   3   5     5312.51     5286.75     94.15 o 
  -3   3   5    13117.46    12385.24    190.56 o 
  -1   3   5    14857.25    14567.68    241.30 o 
   1   3   5    10161.65     9839.52    175.43 o 
   3   3   5     4975.72     4703.52     83.54 o 
   5   3   5       86.10       77.91     16.00 o 
   7   3   5     1563.60     1651.33     94.18 o 
   9   3   5     3669.88     3613.27    149.59 o 
  11   3   5      904.40     1028.56    145.05 o 
  13   3   5      968.38     1062.01    237.29 o 
 -14   4   5      650.23      845.03    119.31 o 
 -12   4   5     1145.45     1159.25    111.30 o 
 -10   4   5       15.38        8.11     23.07 o 
  -8   4   5     2046.46     1970.51    147.46 o 
  -6   4   5      231.29      168.46     31.46 o 
  -4   4   5    27978.07    28916.42    361.98 o 
  -2   4   5     2233.99     2143.37     58.91 o 
   0   4   5     1209.03     1103.44     63.90 o 
   2   4   5     8844.62     8754.29    372.03 o 
   4   4   5     1564.39     1633.93     49.95 o 
   6   4   5     1767.46     1676.06     71.42 o 
   8   4   5     4156.02     4318.45    160.26 o 
  10   4   5       93.34       66.80     40.29 o 
  12   4   5      601.91      590.65     88.78 o 
 -13   5   5      358.51      335.42     74.41 o 
 -11   5   5       30.03      -22.93     23.57 o 
  -9   5   5      180.06      136.11     35.20 o 
  -7   5   5       90.20       69.86     27.90 o 
  -5   5   5        2.79      -18.95     17.83 o 
  -3   5   5      463.82      427.95     32.08 o 
  -1   5   5     2433.97     2505.24    121.36 o 
   1   5   5      681.80      726.64     48.93 o 
   3   5   5        0.69       12.66     24.79 o 
   5   5   5      118.08      122.04     27.86 o 
   7   5   5      143.87      145.32     41.36 o 
   9   5   5      181.87      234.26     51.29 o 
  11   5   5        2.70       15.60     37.06 o 
 -12   6   5       12.00       -5.70     33.46 o 
 -10   6   5     1345.19     1435.84     93.65 o 
  -8   6   5      607.70      583.76     60.56 o 
  -6   6   5     1752.69     1655.62     86.40 o 
  -4   6   5      106.52      104.93     22.80 o 
  -2   6   5     2364.98     2241.88     63.79 o 
   0   6   5     2270.53     2275.65    109.76 o 
   2   6   5     2311.66     2228.09     82.31 o 
   4   6   5      475.72      454.41     90.75 o 
   6   6   5      890.52      847.43     88.92 o 
   8   6   5       91.74      107.75     34.25 o 
  10   6   5      821.87      862.82    135.70 o 
 -11   7   5      785.00      839.57     81.79 o 
  -9   7   5     2795.82     2708.45    120.81 o 
  -7   7   5      366.69      438.03     54.95 o 
  -5   7   5       81.53       96.92     30.87 o 
  -3   7   5      124.25       50.03     28.58 o 
  -1   7   5     2225.82     2238.46     70.39 o 
   1   7   5      891.82      999.48     54.09 o 
   3   7   5     1237.68     1252.31     63.27 o 
   5   7   5      529.66      483.52     54.78 o 
   7   7   5     1750.04     1754.86     97.98 o 
   9   7   5      791.43      557.54     96.39 o 
  11   7   5      376.23      357.35     79.35 o 
 -10   8   5      394.72      426.05     63.00 o 
  -8   8   5      912.88      919.88     81.34 o 
  -6   8   5      763.75      841.64     75.54 o 
  -4   8   5      554.84      579.30     61.60 o 
  -2   8   5     1649.22     1605.98     83.71 o 
   0   8   5     2058.08     2106.02     75.00 o 
   2   8   5     1035.55      924.42     57.39 o 
   4   8   5     1120.72     1170.72     79.15 o 
   6   8   5      713.78      657.35     66.12 o 
   8   8   5      522.78      508.47    136.69 o 
  10   8   5      536.74      594.75     94.95 o 
  -9   9   5      457.02      427.17     72.85 o 
  -7   9   5      508.95      599.74     71.18 o 
  -5   9   5      549.54      624.90     83.70 o 
  -3   9   5      625.38      546.69     76.51 o 
  -1   9   5     3644.73     3767.20    211.95 o 
   1   9   5     2304.06     2173.38     83.78 o 
   3   9   5      599.86      710.74     67.11 o 
   5   9   5      200.22      205.84     44.55 o 
   7   9   5       38.10      110.91     48.71 o 
   9   9   5      485.28      490.84    139.85 o 
  -8  10   5       36.69       20.27     37.35 o 
  -6  10   5      356.24      308.05     72.95 o 
  -4  10   5      228.89      161.63     54.14 o 
  -2  10   5      799.57      752.02     90.81 o 
   0  10   5       88.66       41.09     34.18 o 
   2  10   5      183.79      164.34     47.74 o 
   4  10   5       18.28       13.83     31.84 o 
   6  10   5        1.12      -44.20     33.33 o 
  -7  11   5        6.54        0.12     41.14 o 
  -5  11   5       77.43       59.94     46.51 o 
  -3  11   5      462.16      446.41     78.90 o 
  -1  11   5      323.34      366.84     71.79 o 
   1  11   5       10.51       20.52     42.19 o 
   3  11   5       88.34        4.24     42.04 o 
   5  11   5        1.96       30.35     37.87 o 
  -4  12   5      192.72      100.37     58.24 o 
  -2  12   5      296.60      231.98     93.79 o 
   0  12   5      675.20      769.64    155.74 o 
   2  12   5        4.63       25.75     49.61 o 
 -14   0   6      208.87      158.45     76.62 o 
 -10   0   6     3799.70     3718.53    142.25 o 
  -8   0   6    10646.84    10511.48    252.09 o 
  -6   0   6     1157.67     1147.38     73.00 o 
  -4   0   6     1887.71     1845.89     78.80 o 
  -2   0   6      360.47      448.99     28.71 o 
   0   0   6     1369.99     1279.47     48.54 o 
   2   0   6    11228.62    10900.30    191.71 o 
   4   0   6    41839.86    41657.70   1018.48 o 
   6   0   6     2027.63     1923.03    137.64 o 
   8   0   6     2322.93     2475.23    168.75 o 
  10   0   6     1664.40     1753.28    168.42 o 
  12   0   6      237.60      367.47     69.01 o 
 -15   1   6      226.95      197.44     74.96 o 
 -13   1   6      147.26       80.75     45.99 o 
 -11   1   6     1841.09     1778.62     93.49 o 
  -9   1   6     2983.50     3079.49    159.67 o 
  -7   1   6     6123.20     6272.69    115.90 o 
  -5   1   6     2208.86     2110.09     44.92 o 
  -3   1   6     4302.31     4042.97     61.67 o 
  -1   1   6      227.64      209.43     19.12 o 
   1   1   6     3342.02     3310.58     73.09 o 
   3   1   6     5694.28     5540.20    159.67 o 
   5   1   6     9192.18     9188.20    229.48 o 
   7   1   6      135.52      168.93     39.30 o 
   9   1   6      649.91      695.06     81.77 o 
  11   1   6      855.85      895.11    114.71 o 
  13   1   6      704.25      699.14    136.86 o 
 -14   2   6       87.33       24.56     44.32 o 
 -12   2   6      108.17       71.66     76.74 o 
 -10   2   6      134.99      117.37     39.06 o 
  -8   2   6      318.44      357.73     39.48 o 
  -6   2   6      148.89      133.91     19.69 o 
  -4   2   6      318.57      339.70     29.77 o 
  -2   2   6     8688.89     8850.71    119.68 o 
   0   2   6     2386.53     2580.81     72.97 o 
   2   2   6     1837.93     1807.47     73.19 o 
   4   2   6      696.90      626.46     52.53 o 
   6   2   6       99.79      153.39     35.69 o 
   8   2   6      157.78      170.15     41.58 o 
  10   2   6     1388.99     1340.96    106.15 o 
  12   2   6      160.68      174.62     84.38 o 
 -13   3   6      225.20       92.09     49.28 o 
 -11   3   6        2.03       15.75     52.10 o 
  -9   3   6       41.80       73.36     27.14 o 
  -7   3   6        4.22      -14.58     16.15 o 
  -5   3   6     1067.81     1104.02     46.11 o 
  -3   3   6       80.31      107.92     19.29 o 
  -1   3   6      375.58      395.35     29.50 o 
   1   3   6       41.37       65.48     17.64 o 
   3   3   6     3629.74     3938.15    105.85 o 
   5   3   6      582.71      501.24     45.31 o 
   7   3   6     3847.64     3436.41    138.86 o 
   9   3   6       11.28        7.87     29.27 o 
  11   3   6      200.81      207.04     56.12 o 
 -14   4   6      373.27      526.21    132.49 o 
 -12   4   6      632.24      643.47     86.90 o 
 -10   4   6       29.83       12.64     25.61 o 
  -8   4   6     2079.63     2162.14     90.91 o 
  -6   4   6     1923.58     2097.22     82.39 o 
  -4   4   6     9832.46     9304.03    149.06 o 
  -2   4   6      301.11      428.51     30.54 o 
   0   4   6     7750.07     7620.38    155.75 o 
   2   4   6      434.09      370.56     42.14 o 
   4   4   6     3385.85     3460.57    103.16 o 
   6   4   6      119.03       65.17     23.96 o 
   8   4   6      292.98      405.82     98.33 o 
  10   4   6        3.74      -10.16     32.80 o 
  12   4   6      427.00      436.61     81.34 o 
 -13   5   6      724.10      539.53     86.82 o 
 -11   5   6     1818.44     1577.18    113.37 o 
  -9   5   6     1191.29     1145.50     78.45 o 
  -7   5   6     2495.66     2390.80     95.61 o 
  -5   5   6     4146.84     4110.96    122.86 o 
  -3   5   6     2319.91     2522.00     70.57 o 
  -1   5   6     5004.13     4732.58    183.21 o 
   1   5   6     1564.03     1481.35     66.68 o 
   3   5   6     2969.50     2953.46     95.52 o 
   5   5   6     4604.53     4549.77    126.63 o 
   7   5   6     2960.61     2583.08    125.72 o 
   9   5   6       33.92       45.25     35.97 o 
  11   5   6      220.21      230.36     62.75 o 
 -12   6   6      551.19      461.93     63.51 o 
 -10   6   6      774.46      554.44     92.57 o 
  -8   6   6      267.95      229.44     42.95 o 
  -6   6   6     2156.16     2363.29    202.79 o 
  -4   6   6     1104.91     1111.18     71.79 o 
  -2   6   6     5112.71     4954.10    215.27 o 
   0   6   6      454.00      503.16     47.38 o 
   2   6   6      635.16      678.33     54.11 o 
   4   6   6     1834.73     1901.02     79.90 o 
   6   6   6     1685.39     1457.44    104.13 o 
   8   6   6     1781.29     1896.49    204.79 o 
  10   6   6     1762.89     1743.47    141.89 o 
 -11   7   6       14.71       42.38     36.07 o 
  -9   7   6      258.34      247.66     48.31 o 
  -7   7   6       29.93       -7.02     24.93 o 
  -5   7   6     1069.22     1046.51     77.11 o 
  -3   7   6      147.87      118.13     41.76 o 
  -1   7   6      248.13      309.57     44.79 o 
   1   7   6      439.57      483.18     50.34 o 
   3   7   6      505.76      511.29     52.10 o 
   5   7   6     1772.07     1780.78    122.85 o 
   7   7   6      309.66      255.03     45.70 o 
   9   7   6      690.45      584.87     87.86 o 
 -10   8   6        1.58       13.03     32.79 o 
  -8   8   6       48.43       -1.34     29.59 o 
  -6   8   6        6.01      -11.89     25.60 o 
  -4   8   6       45.86       10.73     25.77 o 
  -2   8   6     4238.55     3798.26    132.52 o 
   0   8   6        2.09      -22.79     17.57 o 
   2   8   6       47.88       46.58     23.55 o 
   4   8   6      657.66      756.39     68.45 o 
   6   8   6      827.02      733.40     72.20 o 
   8   8   6       15.31       64.88     44.45 o 
  -9   9   6       70.11       22.01     35.77 o 
  -7   9   6      410.85      389.58     59.70 o 
  -5   9   6      224.32      242.40     56.65 o 
  -3   9   6      695.64      649.11     95.61 o 
  -1   9   6      528.75      570.93     64.73 o 
   1   9   6       60.91       76.88     27.70 o 
   3   9   6      439.85      317.36     48.95 o 
   5   9   6       29.85       18.44     37.00 o 
   7   9   6     1471.88     1537.83    135.81 o 
  -8  10   6      117.64      138.68     46.74 o 
  -6  10   6      579.78      504.12     81.20 o 
  -4  10   6     1643.98     1699.79    136.08 o 
  -2  10   6     1282.61     1171.68    111.35 o 
   0  10   6      683.70      519.48     62.21 o 
   2  10   6      850.33      885.68     96.98 o 
   4  10   6       38.26       42.28     33.92 o 
   6  10   6      495.68      519.10     68.10 o 
  -7  11   6      156.55      134.98     60.30 o 
  -5  11   6      684.23      890.03    112.65 o 
  -3  11   6      758.25      764.90    115.60 o 
  -1  11   6      818.60     1002.96    109.90 o 
   1  11   6      380.94      539.86     84.55 o 
   3  11   6      186.83       85.45     50.73 o 
   5  11   6       45.46       53.98     40.48 o 
  -2  12   6      503.18      442.14    117.48 o 
   0  12   6      142.99      288.67    100.98 o 
 -15   1   7       38.16       70.98     52.71 o 
 -13   1   7      656.80      688.40     93.19 o 
 -11   1   7     1618.08     1738.91     94.67 o 
  -9   1   7     2448.21     2510.80     96.78 o 
  -7   1   7      986.81     1141.06     44.21 o 
  -5   1   7      125.50      150.47     16.54 o 
  -3   1   7      554.73      527.01     23.69 o 
  -1   1   7       86.05       72.37     11.75 o 
   1   1   7     2240.71     2199.05     96.56 o 
   3   1   7      445.45      404.45     39.12 o 
   5   1   7     2761.07     2853.16    118.28 o 
   7   1   7     3491.53     3372.31    230.43 o 
   9   1   7       56.49      129.13     53.15 o 
  11   1   7      825.06      817.63     96.22 o 
 -14   2   7      575.89      538.19    142.06 o 
 -12   2   7      295.41      291.88     80.61 o 
 -10   2   7     4632.57     4652.73    188.68 o 
  -8   2   7     1068.38     1056.22     95.39 o 
  -6   2   7     4670.01     4776.19    135.34 o 
  -4   2   7     1071.05     1130.07     40.23 o 
  -2   2   7     4955.19     4992.30     74.74 o 
   0   2   7    17435.73    17701.49    205.88 o 
   2   2   7    17563.55    17683.34    289.40 o 
   4   2   7     5794.65     5679.08    222.38 o 
   6   2   7     2850.58     2855.25    173.51 o 
   8   2   7       77.39       91.72     63.45 o 
  10   2   7     1368.09     1070.37    145.55 o 
  12   2   7      959.63     1137.32    113.37 o 
 -13   3   7     1512.04     1566.48    356.77 o 
 -11   3   7      295.37      275.02     74.24 o 
  -9   3   7     1062.07     1038.93     89.82 o 
  -7   3   7      211.07      164.27     31.09 o 
  -5   3   7      111.19      136.17     25.19 o 
  -3   3   7    19273.96    18008.41    216.44 o 
  -1   3   7     6971.23     6859.25    233.91 o 
   1   3   7     4419.83     3818.05    139.14 o 
   3   3   7     1164.93     1041.26     58.90 o 
   5   3   7      639.24      562.30     50.13 o 
   7   3   7     3199.05     2991.81    134.80 o 
   9   3   7        8.02      -16.84     31.67 o 
  11   3   7      571.15      579.48     82.91 o 
 -14   4   7      419.14      225.38    111.17 o 
 -12   4   7      373.28      354.83     73.90 o 
 -10   4   7      448.44      398.97     56.79 o 
  -8   4   7     1379.15     1333.94    116.01 o 
  -6   4   7      318.16      426.80     58.81 o 
  -4   4   7      278.94      329.91     51.49 o 
  -2   4   7     2533.95     2286.92     86.86 o 
   0   4   7      612.34      610.14     45.98 o 
   2   4   7      244.74      222.35     59.19 o 
   4   4   7      351.20      307.11     43.73 o 
   6   4   7      967.57      929.23     69.89 o 
   8   4   7       80.67      142.98     45.83 o 
  10   4   7       50.06       67.50     42.93 o 
  12   4   7      194.73      147.38     84.71 o 
 -13   5   7       76.50       90.99     54.70 o 
 -11   5   7       98.49       22.33     32.22 o 
  -9   5   7      143.41      134.52     36.33 o 
  -7   5   7      728.13      689.05     62.20 o 
  -5   5   7      832.07      817.83     63.44 o 
  -3   5   7     3182.01     3112.94     88.81 o 
  -1   5   7       27.95       38.55     19.29 o 
   1   5   7     1556.16     1599.17     80.91 o 
   3   5   7      395.45      376.84     43.65 o 
   5   5   7      795.26      788.14     61.45 o 
   7   5   7     5133.73     4762.16    141.19 o 
   9   5   7      412.64      530.65     77.33 o 
  11   5   7       36.83       82.38     77.95 o 
 -12   6   7       64.33      132.27     57.92 o 
 -10   6   7      666.39      520.79     62.31 o 
  -8   6   7      335.06      332.93     59.24 o 
  -6   6   7       62.08       54.47     27.79 o 
  -4   6   7      191.61      224.66     39.96 o 
  -2   6   7      339.26      356.30     45.48 o 
   0   6   7      986.09     1001.09     63.72 o 
   2   6   7     2222.48     2183.23     87.30 o 
   4   6   7      207.54      190.88     35.14 o 
   6   6   7     2297.30     2411.59    128.79 o 
   8   6   7        1.36      -22.34     31.07 o 
  10   6   7      214.37      292.00     70.79 o 
 -11   7   7      472.57      448.20     65.98 o 
  -9   7   7      931.38      937.44    158.70 o 
  -7   7   7     1373.13     1536.69     96.02 o 
  -5   7   7      694.05      641.93     78.30 o 
  -3   7   7      741.64      846.42    153.08 o 
  -1   7   7      756.99      764.92     61.04 o 
   1   7   7     2898.21     2813.00    103.10 o 
   3   7   7     3273.64     3496.13    118.05 o 
   5   7   7     2015.37     2335.77    246.15 o 
   7   7   7      611.33      610.15    140.90 o 
   9   7   7     1675.88     1727.35    143.64 o 
 -10   8   7      276.41      180.50     48.53 o 
  -8   8   7     2591.53     2789.57    134.17 o 
  -6   8   7     1907.42     1908.92    131.53 o 
  -4   8   7     1762.97     1520.76    124.68 o 
  -2   8   7       12.50       36.82     25.12 o 
   0   8   7     3076.99     3028.96     93.93 o 
   2   8   7     1232.61     1269.84     68.49 o 
   4   8   7     2447.69     2232.08    107.87 o 
   6   8   7      226.29      244.58     86.63 o 
   8   8   7     1521.83     1456.54    103.60 o 
  -9   9   7       38.59       38.66     37.68 o 
  -7   9   7      351.76      347.87     92.88 o 
  -5   9   7     1304.88     1225.51    201.58 o 
  -3   9   7      593.45      748.67    175.01 o 
  -1   9   7      724.06      735.03    100.93 o 
   1   9   7      675.81      806.63     72.30 o 
   3   9   7       90.71       84.67     37.13 o 
   5   9   7      122.14      140.32     41.50 o 
   7   9   7      155.82      122.49     43.93 o 
  -8  10   7      151.11      193.60     53.43 o 
  -6  10   7       75.14      189.75    100.21 o 
  -4  10   7      123.82      139.71     53.48 o 
  -2  10   7       10.69      -28.79     33.23 o 
   0  10   7      183.09      125.57     41.83 o 
   2  10   7        2.45      -26.49     37.45 o 
   4  10   7       64.41       53.46     38.57 o 
   6  10   7        0.95      -19.37     35.79 o 
  -5  11   7       29.66      -25.53     59.35 o 
  -3  11   7       34.92       42.56     49.39 o 
  -1  11   7      145.79       68.52     51.75 o 
   1  11   7        0.21      -11.24     39.49 o 
   3  11   7        2.10       30.66     47.17 o 
 -14   0   8      379.61      413.57    109.84 o 
 -12   0   8      354.07      234.30     81.94 o 
 -10   0   8      787.28      805.06     79.16 o 
  -8   0   8     3633.61     3870.43    140.88 o 
  -6   0   8     8367.54     8225.33    158.32 o 
  -4   0   8     2537.96     2556.93     86.65 o 
  -2   0   8     1062.23     1056.77     85.22 o 
   0   0   8    17646.78    17048.67    263.09 o 
   2   0   8     3773.10     3584.46    165.15 o 
   4   0   8     5325.10     4629.01    217.69 o 
   6   0   8      402.55      489.17     63.50 o 
   8   0   8     6033.64     5976.06    210.00 o 
  10   0   8     1111.68     1355.65    168.09 o 
  12   0   8     1042.36      883.73    161.22 o 
 -13   1   8     1069.24     1025.21    112.77 o 
 -11   1   8     1280.81     1135.79     82.31 o 
  -9   1   8     1264.26     1266.61     77.79 o 
  -7   1   8     3143.77     3042.95    101.89 o 
  -5   1   8     1296.60     1289.78     40.38 o 
  -3   1   8      384.48      364.79     30.39 o 
  -1   1   8     8973.40     9229.13    116.36 o 
   1   1   8     4262.53     4381.47    111.39 o 
   3   1   8     4943.09     5046.26    129.71 o 
   5   1   8      271.93      282.68    100.65 o 
   7   1   8     1070.61     1101.06    104.47 o 
   9   1   8     2150.96     2203.21    136.49 o 
  11   1   8      795.96      978.52    109.43 o 
 -14   2   8       62.49       33.52     46.03 o 
 -12   2   8      113.60       73.69     35.24 o 
 -10   2   8       13.14      -11.19     28.73 o 
  -8   2   8       89.68       86.61     44.66 o 
  -6   2   8     1809.49     1947.34     61.44 o 
  -4   2   8       16.39       20.31      9.97 o 
  -2   2   8        8.91        1.42      8.72 o 
   0   2   8     7391.32     7373.03    106.29 o 
   2   2   8     3177.45     3292.74     98.24 o 
   4   2   8        1.82       34.43     38.89 o 
   6   2   8       15.04       28.76     28.17 o 
   8   2   8      144.88      185.16     48.75 o 
  10   2   8       66.49        3.87     50.71 o 
  12   2   8        1.90       31.90     51.52 o 
 -13   3   8      335.75      237.05     98.99 o 
 -11   3   8      121.77      138.25     47.91 o 
  -9   3   8        3.22        3.24     21.55 o 
  -7   3   8        3.82        4.12     20.14 o 
  -5   3   8       36.18       27.61     25.96 o 
  -3   3   8    15164.12    14898.89    277.53 o 
  -1   3   8      737.48      744.29     31.16 o 
   1   3   8     2035.46     2264.97     93.39 o 
   3   3   8        7.21        3.87     17.17 o 
   5   3   8     1574.18     1647.13    126.10 o 
   7   3   8       48.56       21.18     29.24 o 
   9   3   8        9.26      -41.72     27.81 o 
  11   3   8        2.01       35.06     42.14 o 
 -14   4   8      250.03      292.29     74.60 o 
 -12   4   8      914.70      829.81    103.33 o 
 -10   4   8      109.37       99.91     45.09 o 
  -8   4   8        9.23       13.49     23.54 o 
  -6   4   8       20.12       40.26     33.00 o 
  -4   4   8     1002.26      998.49     53.79 o 
  -2   4   8     2135.58     2280.04     69.02 o 
   0   4   8     3437.71     3286.95     99.23 o 
   2   4   8      305.54      255.58     34.89 o 
   4   4   8      733.42      768.25     60.03 o 
   6   4   8       15.16       21.29     22.82 o 
   8   4   8      617.56      765.19     87.25 o 
  10   4   8       27.92        9.84     41.48 o 
 -13   5   8      591.79      542.57    159.39 o 
 -11   5   8      992.30     1069.10    112.03 o 
  -9   5   8        5.79        2.71     24.98 o 
  -7   5   8        8.27        7.20     35.86 o 
  -5   5   8      526.75      489.35     56.10 o 
  -3   5   8     4033.29     3857.11     95.78 o 
  -1   5   8     2497.82     2291.45     84.28 o 
   1   5   8     2536.56     2522.59     90.81 o 
   3   5   8      393.64      417.46     46.38 o 
   5   5   8     1573.14     1716.56    207.28 o 
   7   5   8      503.50      595.86     60.69 o 
   9   5   8      284.69      325.58     63.81 o 
  11   5   8      305.42      337.83    110.95 o 
 -12   6   8      233.60      189.84     65.49 o 
 -10   6   8     1665.01     1645.94    145.39 o 
  -8   6   8     1453.34     1335.61     89.55 o 
  -6   6   8     5148.47     4752.79    148.91 o 
  -4   6   8     3498.22     3248.63    116.78 o 
  -2   6   8      590.01      608.56     52.25 o 
   0   6   8      408.71      479.60     49.14 o 
   2   6   8      809.28     1011.76     68.81 o 
   4   6   8     1445.69     1500.24    108.31 o 
   6   6   8     4859.96     4831.35    147.42 o 
   8   6   8     1690.32     1681.66    156.85 o 
  10   6   8     1032.65     1399.50    194.00 o 
 -11   7   8      298.13      280.56     55.03 o 
  -9   7   8      351.45      334.87     54.99 o 
  -7   7   8     1445.27     1362.24    140.58 o 
  -5   7   8      647.68      570.03     64.23 o 
  -3   7   8      517.03      606.69    167.15 o 
  -1   7   8     2368.63     2177.51    182.09 o 
   1   7   8      185.48      192.58     64.99 o 
   3   7   8     1640.97     1691.61     90.35 o 
   5   7   8      173.81      252.74     55.83 o 
   7   7   8      487.63      623.51     84.36 o 
   9   7   8      679.32      680.59     78.07 o 
 -10   8   8       62.11       32.10     36.94 o 
  -8   8   8       29.58       45.83     36.82 o 
  -6   8   8        5.24       34.35     33.33 o 
  -4   8   8       10.31        2.75     35.50 o 
  -2   8   8      657.63      650.93     83.07 o 
   0   8   8      211.03      192.58     39.20 o 
   2   8   8       25.55       24.16     28.79 o 
   4   8   8        8.87       -3.84     32.32 o 
   6   8   8       81.57       40.73     37.45 o 
   8   8   8       83.66      102.81     41.50 o 
  -9   9   8      285.40      213.11     87.61 o 
  -7   9   8       89.79       46.28     38.43 o 
  -5   9   8      684.20      632.54     88.96 o 
  -3   9   8     1857.68     1721.85    152.42 o 
  -1   9   8        4.78       15.53     28.17 o 
   1   9   8      108.33      127.63     54.22 o 
   3   9   8       26.63       61.69     50.66 o 
   5   9   8     1198.83     1129.59     90.62 o 
   7   9   8      716.16      724.25     80.17 o 
  -8  10   8      166.43      145.44     51.51 o 
  -6  10   8      137.69       81.62     48.84 o 
  -4  10   8      393.35      575.91     92.24 o 
  -2  10   8     1217.77     1261.69    122.62 o 
   0  10   8      110.89      104.41     53.55 o 
   2  10   8      803.51      883.39    100.38 o 
   4  10   8      462.53      467.11     65.82 o 
  -5  11   8       91.41      101.73     55.55 o 
  -3  11   8      687.48      610.27     96.26 o 
  -1  11   8      295.33      183.15     73.41 o 
   1  11   8      153.29      167.93     58.81 o 
   3  11   8      167.48      283.54     70.70 o 
 -13   1   9      135.80      102.09     50.90 o 
 -11   1   9      223.99      269.46     54.38 o 
  -9   1   9      911.09     1022.33     78.32 o 
  -7   1   9      527.97      443.73     33.07 o 
  -5   1   9     6707.48     6776.57     99.92 o 
  -3   1   9     1721.37     1546.44     41.49 o 
  -1   1   9      514.61      528.27     26.57 o 
   1   1   9     2163.63     2227.98     69.28 o 
   3   1   9      707.24      828.95    109.57 o 
   5   1   9     1235.59     1016.25     86.67 o 
   7   1   9      736.26      743.14    224.00 o 
   9   1   9      792.97      762.52     94.10 o 
  11   1   9     1105.04     1202.78    104.26 o 
 -14   2   9      871.33      694.76    177.77 o 
 -12   2   9      850.48      631.13     68.88 o 
 -10   2   9     1618.82     1691.91     96.27 o 
  -8   2   9      740.38      664.70     59.87 o 
  -6   2   9     1101.92     1060.19     58.68 o 
  -4   2   9     3698.98     3825.63     69.56 o 
  -2   2   9    10097.46    10130.24    138.05 o 
   0   2   9     2237.65     2244.24     68.95 o 
   2   2   9     6828.59     6729.02    157.46 o 
   4   2   9      205.04      177.60     33.50 o 
   6   2   9      658.98      599.86     74.34 o 
   8   2   9     1212.09     1237.39    238.45 o 
  10   2   9      896.24      898.94    102.67 o 
 -13   3   9      798.80      716.71     98.57 o 
 -11   3   9      393.15      350.97     67.79 o 
  -9   3   9      750.35      952.71     97.33 o 
  -7   3   9       74.25       94.23     28.70 o 
  -5   3   9     2460.00     2468.01     72.77 o 
  -3   3   9      768.01      784.23     33.41 o 
  -1   3   9     1116.64     1020.90     49.51 o 
   1   3   9     4141.44     4415.13    121.02 o 
   3   3   9     5169.48     5282.58    141.47 o 
   5   3   9     2933.82     3029.35    109.92 o 
   7   3   9        8.14      -34.44     25.85 o 
   9   3   9      245.57      308.65     65.95 o 
  11   3   9      400.38      566.55     88.54 o 
 -12   4   9      434.67      463.82     81.52 o 
 -10   4   9       14.68       46.30     37.38 o 
  -8   4   9      475.81      564.79     89.11 o 
  -6   4   9      218.26       94.77     34.95 o 
  -4   4   9     4172.74     4320.22    128.15 o 
  -2   4   9     1287.01     1285.49     56.27 o 
   0   4   9      889.30      893.60     59.34 o 
   2   4   9     1394.01     1340.53     73.34 o 
   4   4   9     1037.49     1054.41     70.95 o 
   6   4   9      202.12      195.03     46.99 o 
   8   4   9     1950.75     2008.31    134.18 o 
  10   4   9      234.69      245.66    111.12 o 
 -13   5   9       24.19        5.20     45.91 o 
 -11   5   9      235.04      162.94     71.92 o 
  -9   5   9      231.85      238.07     44.24 o 
  -7   5   9      724.60      796.75     69.68 o 
  -5   5   9      968.12      995.63     81.55 o 
  -3   5   9      178.55      210.41     29.66 o 
  -1   5   9      571.06      591.71     51.75 o 
   1   5   9      268.09      279.62     39.32 o 
   3   5   9       28.18      -13.86     18.83 o 
   5   5   9      512.31      416.37     50.14 o 
   7   5   9      654.10      589.68     63.79 o 
   9   5   9      270.27      199.20     61.60 o 
 -12   6   9       39.85       31.40     50.88 o 
 -10   6   9      116.82       94.91     40.34 o 
  -8   6   9        5.47       20.47     30.75 o 
  -6   6   9      337.68      407.03     81.24 o 
  -4   6   9     2320.07     2518.42    108.49 o 
  -2   6   9     1324.29     1326.01    121.59 o 
   0   6   9      341.64      294.18     42.51 o 
   2   6   9      985.05      881.04     68.49 o 
   4   6   9      106.84       83.86     29.68 o 
   6   6   9      160.33      168.54     50.00 o 
   8   6   9       12.74       -7.23     51.77 o 
 -11   7   9      152.13      132.22     46.53 o 
  -9   7   9     1030.96     1052.39     90.43 o 
  -7   7   9     2849.25     2721.63    125.51 o 
  -5   7   9     1493.29     1505.56    106.69 o 
  -3   7   9      609.65      787.69    109.57 o 
  -1   7   9      555.85      660.73     60.41 o 
   1   7   9      471.97      479.36     54.59 o 
   3   7   9      795.63      887.71     71.83 o 
   5   7   9      824.54      815.68     72.71 o 
   7   7   9       16.86       24.16     38.53 o 
   9   7   9      279.02      149.17     59.90 o 
 -10   8   9      654.59      506.30     72.19 o 
  -8   8   9     1265.44     1282.01    111.55 o 
  -6   8   9     1762.71     1909.12    114.48 o 
  -4   8   9      563.20      575.21    144.89 o 
  -2   8   9      731.85      845.26     96.74 o 
   0   8   9     1036.48     1197.90    135.93 o 
   2   8   9     1057.99     1019.89     88.48 o 
   4   8   9      942.20      912.06    122.91 o 
   6   8   9      959.34      862.41    102.37 o 
   8   8   9      684.44      928.36     92.46 o 
  -9   9   9      140.05      161.73     54.40 o 
  -7   9   9      587.92      693.04    106.17 o 
  -5   9   9      250.66      141.83     56.26 o 
  -3   9   9       95.94      248.85     72.31 o 
  -1   9   9      267.61      378.00     70.45 o 
   1   9   9     1100.87     1145.38     86.68 o 
   3   9   9     1048.17     1081.71     86.28 o 
   5   9   9      841.89      823.43    104.75 o 
  -6  10   9       18.11        7.82     51.65 o 
  -4  10   9       40.30        6.11     49.06 o 
  -2  10   9        0.72       44.67     43.89 o 
   0  10   9        2.26      -12.63     42.67 o 
   2  10   9      134.63      149.65     57.01 o 
   4  10   9        9.75       30.65     37.23 o 
  -3  11   9       57.49        7.91     50.74 o 
  -1  11   9        9.34       33.01     51.34 o 
   1  11   9       79.79      198.93     61.41 o 
 -14   0  10       15.91      -37.65     55.59 o 
 -12   0  10     1188.72     1153.79    165.43 o 
 -10   0  10      311.66      472.26    102.65 o 
  -8   0  10     5909.50     6220.84    196.84 o 
  -6   0  10     3235.93     3236.28     93.77 o 
  -4   0  10     5909.78     5688.55    129.73 o 
  -2   0  10    14966.46    14937.94    250.34 o 
   0   0  10     5179.96     5386.07    226.16 o 
   2   0  10        9.83       16.14     22.49 o 
   4   0  10     1701.70     1684.41    151.48 o 
   6   0  10        8.35        8.97     37.87 o 
   8   0  10     1694.97     1742.87    185.47 o 
  10   0  10     2672.92     3095.75    259.99 o 
 -13   1  10      150.04       98.18     50.42 o 
 -11   1  10      334.05      299.54    129.94 o 
  -9   1  10       84.33      103.79     32.58 o 
  -7   1  10      780.76      759.73     51.10 o 
  -5   1  10     1748.92     1812.09     61.56 o 
  -3   1  10     2592.06     2509.59     56.14 o 
  -1   1  10      971.44      928.04     35.09 o 
   1   1  10      984.87     1042.11     55.27 o 
   3   1  10      692.38      624.25     50.42 o 
   5   1  10     3426.93     3261.42    145.04 o 
   7   1  10       48.67       38.51     43.41 o 
   9   1  10     1726.15     2040.65    155.73 o 
  11   1  10      499.68      419.04     88.14 o 
 -14   2  10        9.47        2.32     42.83 o 
 -12   2  10       58.74       50.88     33.74 o 
 -10   2  10      270.59      241.34     44.46 o 
  -8   2  10      291.99      223.78     55.49 o 
  -6   2  10       26.84       37.74     23.38 o 
  -4   2  10      282.01      339.58     38.43 o 
  -2   2  10       92.71       90.86     15.54 o 
   0   2  10      419.53      408.13     32.41 o 
   2   2  10     1372.29     1408.45    175.54 o 
   4   2  10     1616.32     1766.18    115.79 o 
   6   2  10       64.23       10.21     30.50 o 
   8   2  10       30.94      -43.43     28.96 o 
  10   2  10       75.25       11.83     43.13 o 
 -13   3  10      184.77       84.21     43.39 o 
 -11   3  10        0.82       24.21     32.14 o 
  -9   3  10       38.49       22.90     26.96 o 
  -7   3  10       10.87       30.33     20.47 o 
  -5   3  10      802.18      757.63     41.77 o 
  -3   3  10      408.48      464.08     28.83 o 
  -1   3  10     1370.69     1371.88     69.65 o 
   1   3  10      974.84      932.93     61.93 o 
   3   3  10      712.14      678.21     60.41 o 
   5   3  10      710.37      520.19     56.73 o 
   7   3  10       43.78       36.49     35.17 o 
   9   3  10      393.60      296.58     64.05 o 
 -12   4  10      926.02      969.01    111.17 o 
 -10   4  10       84.08      114.33     46.29 o 
  -8   4  10       12.01       16.81     26.66 o 
  -6   4  10      381.59      294.03     44.10 o 
  -4   4  10      657.18      733.84     61.15 o 
  -2   4  10     3402.76     3484.67     93.80 o 
   0   4  10     3890.77     3739.30    213.80 o 
   2   4  10     1057.12     1154.49     72.13 o 
   4   4  10      166.22      228.98     40.42 o 
   6   4  10     1254.90     1260.71     85.73 o 
   8   4  10     1507.84     1641.60    128.26 o 
  10   4  10      252.43      241.57     67.17 o 
 -13   5  10      229.14      187.51     71.64 o 
 -11   5  10      308.07      307.63     70.33 o 
  -9   5  10      561.58      694.98     71.20 o 
  -7   5  10      342.92      361.52     51.84 o 
  -5   5  10     4417.43     4601.44    187.86 o 
  -3   5  10     3089.24     3108.22    114.31 o 
  -1   5  10     3028.60     3034.49    253.57 o 
   1   5  10     1626.28     1630.29     85.17 o 
   3   5  10     1036.36      980.21     72.34 o 
   5   5  10      838.31     1027.27     78.36 o 
   7   5  10     1700.12     1501.56     96.27 o 
   9   5  10      636.22      595.47     91.32 o 
 -12   6  10      277.39      209.33    151.09 o 
 -10   6  10     1196.75     1216.86     96.83 o 
  -8   6  10      757.04      766.86     79.82 o 
  -6   6  10      774.17      912.95     78.75 o 
  -4   6  10        8.88       26.39     28.89 o 
  -2   6  10     1557.01     1480.02     80.84 o 
   0   6  10      408.90      441.65     84.50 o 
   2   6  10      766.04      783.91     67.01 o 
   4   6  10      647.90      684.19    168.23 o 
   6   6  10      468.59      577.86     64.82 o 
   8   6  10      472.75      608.66    193.00 o 
 -11   7  10       87.44      121.87     58.94 o 
  -9   7  10      433.80      494.10     68.83 o 
  -7   7  10      448.99      392.25     57.56 o 
  -5   7  10      375.42      319.32     53.69 o 
  -3   7  10      551.85      534.67     78.27 o 
  -1   7  10       76.07       99.02     32.30 o 
   1   7  10        3.00       12.86     24.85 o 
   3   7  10       89.91      113.54     35.33 o 
   5   7  10      484.48      496.86     61.16 o 
   7   7  10      218.13      185.11     76.18 o 
 -10   8  10       21.95      -27.84     36.01 o 
  -8   8  10        1.82       12.75     34.10 o 
  -6   8  10       40.63       45.63     36.01 o 
  -4   8  10      973.79      922.23    109.57 o 
  -2   8  10        0.22      -22.88     36.32 o 
   0   8  10       37.97       52.03     39.35 o 
   2   8  10      376.39      360.75     95.50 o 
   4   8  10     1862.56     1864.59    134.85 o 
   6   8  10       57.06       41.89     52.60 o 
  -9   9  10      130.54      111.33     50.44 o 
  -7   9  10      157.68      112.51     45.81 o 
  -5   9  10      305.66      273.19     72.01 o 
  -3   9  10      122.14      211.42     80.72 o 
  -1   9  10      303.35      350.43     96.94 o 
   1   9  10      187.12      263.12     50.44 o 
   3   9  10      398.62      480.84     77.35 o 
   5   9  10       20.36       25.13     37.06 o 
  -6  10  10      198.15      191.23    124.79 o 
  -4  10  10      143.53      114.39     58.34 o 
  -2  10  10      633.98      528.40     89.06 o 
   0  10  10      800.75      879.35    108.14 o 
   2  10  10      936.30     1118.40    349.40 o 
 -13   1  11       50.28       10.41     43.54 o 
 -11   1  11       13.11       20.03     38.26 o 
  -9   1  11      415.74      442.33     54.82 o 
  -7   1  11      910.90     1001.85     58.87 o 
  -5   1  11     2895.68     2743.85     62.58 o 
  -3   1  11     2147.84     2252.69     55.57 o 
  -1   1  11      375.21      400.61     31.69 o 
   1   1  11        6.68       -1.77     14.65 o 
   3   1  11        2.91       12.79     23.48 o 
   5   1  11      206.24      223.76     51.34 o 
   7   1  11      650.98      783.73     94.46 o 
   9   1  11      141.67       71.70     80.67 o 
 -12   2  11        4.25        5.89     40.59 o 
 -10   2  11      386.69      480.35     60.85 o 
  -8   2  11      456.74      480.14     61.29 o 
  -6   2  11     2438.87     2403.41     69.17 o 
  -4   2  11     3348.54     3428.87     71.35 o 
  -2   2  11     2044.66     1904.78     59.45 o 
   0   2  11       18.47       12.09     16.45 o 
   2   2  11      296.13      307.32     42.32 o 
   4   2  11      172.43      154.58     35.68 o 
   6   2  11     6248.27     6030.68    953.98 o 
   8   2  11      473.04      581.66     85.20 o 
  10   2  11      645.49      757.63    103.91 o 
 -13   3  11      716.53      588.00     93.88 o 
 -11   3  11      409.89      353.34     54.90 o 
  -9   3  11      709.02      747.98     69.76 o 
  -7   3  11      841.05      827.57     56.02 o 
  -5   3  11      293.22      262.90     30.67 o 
  -3   3  11     2201.54     2366.13     66.86 o 
  -1   3  11     2974.94     3278.31    107.32 o 
   1   3  11     3362.94     3455.80    145.70 o 
   3   3  11     2625.76     2498.66    101.41 o 
   5   3  11     1852.85     1741.85    101.58 o 
   7   3  11     2495.14     2705.47    155.23 o 
   9   3  11      565.77      656.16     92.68 o 
 -12   4  11      392.96      331.92     58.28 o 
 -10   4  11      573.55      701.39    156.63 o 
  -8   4  11      798.50      923.08     99.92 o 
  -6   4  11     1340.11     1246.14     85.65 o 
  -4   4  11      843.75      730.06     64.17 o 
  -2   4  11     1241.11     1393.79     65.36 o 
   0   4  11     1890.58     1884.61    111.78 o 
   2   4  11       92.51      119.82     31.43 o 
   4   4  11      783.09      703.11     65.94 o 
   6   4  11     2264.54     2300.68    114.17 o 
   8   4  11       76.43       33.68     42.91 o 
 -11   5  11       45.55      -35.84     37.65 o 
  -9   5  11        1.88        1.15     28.73 o 
  -7   5  11       91.22       74.74     32.86 o 
  -5   5  11      698.85      697.41     68.65 o 
  -3   5  11     1055.27     1061.76     85.42 o 
  -1   5  11       93.09       90.05     37.97 o 
   1   5  11      417.46      459.18     55.22 o 
   3   5  11      731.89      655.70     79.75 o 
   5   5  11       29.50       34.45     28.16 o 
   7   5  11       10.08        2.81     29.79 o 
   9   5  11       15.39       73.75     85.10 o 
 -10   6  11        5.82      -21.87     44.07 o 
  -8   6  11      429.77      243.33     49.91 o 
  -6   6  11      547.81      579.42     67.49 o 
  -4   6  11      629.51      689.56     70.68 o 
  -2   6  11      190.73      119.26     47.94 o 
   0   6  11       45.06       24.77     27.19 o 
   2   6  11      425.50      486.65    103.69 o 
   4   6  11      861.07      796.21     74.27 o 
   6   6  11      113.39      161.42     56.50 o 
   8   6  11       75.67       44.41     45.81 o 
 -11   7  11       11.49       35.29     51.87 o 
  -9   7  11       91.31      103.16     41.36 o 
  -7   7  11      828.75      828.85     82.54 o 
  -5   7  11     1781.46     1926.48    113.87 o 
  -3   7  11        4.42       -8.00     39.85 o 
  -1   7  11      327.46      386.48     51.92 o 
   1   7  11       47.44       46.80     43.86 o 
   3   7  11      818.63      805.09     92.68 o 
   5   7  11      142.73      178.60     43.99 o 
   7   7  11       12.93        6.24     37.76 o 
  -8   8  11      396.70      386.36     91.09 o 
  -6   8  11      446.01      498.35    123.02 o 
  -4   8  11      745.77      969.91    110.70 o 
  -2   8  11       23.20       31.85     45.31 o 
   0   8  11      937.62     1060.36    151.25 o 
   2   8  11      533.96      607.19     68.95 o 
   4   8  11     1147.34     1182.54     91.58 o 
   6   8  11       24.01       25.63     43.99 o 
  -7   9  11      104.37       50.16     41.78 o 
  -5   9  11      152.28       97.36     59.58 o 
  -3   9  11      236.22      124.39     56.80 o 
  -1   9  11      230.07      216.99     65.16 o 
   1   9  11     1137.20     1131.97     90.97 o 
   3   9  11      743.87      758.91     99.55 o 
  -4  10  11        0.80       47.78     49.08 o 
  -2  10  11       41.75       40.61     54.60 o 
   0  10  11      354.87      423.52    122.02 o 
   2  10  11      264.39      204.12     63.75 o 
 -12   0  12      228.51      339.94    105.41 o 
 -10   0  12      183.32      191.23     76.62 o 
  -8   0  12      613.71      686.22     77.60 o 
  -6   0  12     2184.68     2223.57    126.34 o 
  -4   0  12     2826.50     2819.65     93.17 o 
  -2   0  12        9.63       73.39     22.93 o 
   0   0  12      733.16      777.99     75.21 o 
   2   0  12      184.55      158.40     42.87 o 
   4   0  12       58.52       91.68     60.13 o 
   6   0  12      372.04      471.59    109.29 o 
   8   0  12      974.27     1108.28    170.85 o 
  10   0  12      849.98      539.14    137.41 o 
 -13   1  12        1.83       -4.95     63.95 o 
 -11   1  12      143.90      175.96     55.05 o 
  -9   1  12      171.67      139.77     75.34 o 
  -7   1  12     3759.63     4154.10    112.49 o 
  -5   1  12     1062.78     1048.07     49.72 o 
  -3   1  12       12.68        8.57     13.82 o 
  -1   1  12     2425.33     2564.61     70.80 o 
   1   1  12     1592.08     1600.15     74.25 o 
   3   1  12     4315.38     4445.09    142.47 o 
   5   1  12       85.12       83.46     40.47 o 
   7   1  12      268.49      236.61     61.84 o 
   9   1  12      455.53      382.99     82.36 o 
 -12   2  12       71.63       -1.05     43.93 o 
 -10   2  12      536.19      467.82     60.67 o 
  -8   2  12      250.42      224.56     44.37 o 
  -6   2  12      769.15      830.19     56.76 o 
  -4   2  12       21.79       23.72     17.01 o 
  -2   2  12       43.43       42.91     17.66 o 
   0   2  12      201.18      161.62     28.92 o 
   2   2  12     2853.24     3060.23    113.18 o 
   4   2  12      594.37      644.87     66.03 o 
   6   2  12      989.92      994.09    107.36 o 
   8   2  12      623.62      590.11     75.86 o 
 -13   3  12        1.82       43.79     49.81 o 
 -11   3  12       78.88       30.00     35.46 o 
  -9   3  12        1.95       57.61     32.75 o 
  -7   3  12       56.99       26.82     22.08 o 
  -5   3  12       17.09       46.60     21.92 o 
  -3   3  12      370.30      324.49     32.39 o 
  -1   3  12        2.92       -2.63     18.68 o 
   1   3  12        6.83       20.92     24.14 o 
   3   3  12      233.18      230.33     41.23 o 
   5   3  12      367.54      356.37     56.02 o 
   7   3  12      240.68      110.45     49.44 o 
   9   3  12      317.98      414.72    131.82 o 
 -12   4  12      537.69      456.90     69.28 o 
 -10   4  12      392.74      402.84     59.79 o 
  -8   4  12      563.24      642.83     81.76 o 
  -6   4  12       19.48       61.17     31.43 o 
  -4   4  12     2823.63     2927.21    172.09 o 
  -2   4  12      458.40      513.82     46.44 o 
   0   4  12     1663.89     1649.67     88.02 o 
   2   4  12      153.91      171.13     37.68 o 
   4   4  12     2045.75     1982.56    105.58 o 
   6   4  12     1058.99     1159.02    117.19 o 
   8   4  12      708.88      661.75    132.21 o 
 -11   5  12     1040.59     1041.94    118.66 o 
  -9   5  12     1310.15     1583.22    136.74 o 
  -7   5  12     1678.32     1689.89    140.66 o 
  -5   5  12      235.86      355.85     77.35 o 
  -3   5  12      527.68      528.92     60.90 o 
  -1   5  12      466.19      540.35     72.22 o 
   1   5  12     1075.62     1112.96     78.72 o 
   3   5  12     1452.58     1424.73    117.66 o 
   5   5  12      319.49      297.91     52.50 o 
   7   5  12      708.03      719.56    136.90 o 
 -10   6  12       73.86      126.16     59.12 o 
  -8   6  12       28.23      -22.66     35.79 o 
  -6   6  12      184.68      199.18     46.33 o 
  -4   6  12     1574.31     1594.00    102.81 o 
  -2   6  12     2408.00     2526.02    147.96 o 
   0   6  12     1005.08     1125.08     91.69 o 
   2   6  12      670.96      724.77     81.89 o 
   4   6  12        6.86       -9.49     27.59 o 
   6   6  12      277.19      337.25     58.14 o 
  -9   7  12       16.19       25.37     38.11 o 
  -7   7  12      149.62       92.23     41.94 o 
  -5   7  12       58.98       58.77     36.67 o 
  -3   7  12       39.26       39.01     51.21 o 
  -1   7  12      315.98      384.11    125.18 o 
   1   7  12       29.92       76.15     35.63 o 
   3   7  12      408.17      185.18     52.16 o 
   5   7  12       81.35       72.57     38.97 o 
  -8   8  12       46.55        5.02     40.82 o 
  -6   8  12        9.88       11.75     36.66 o 
  -4   8  12      105.32      109.81     55.80 o 
  -2   8  12        0.66       -6.21     39.15 o 
   0   8  12       11.56       28.06     32.91 o 
   2   8  12       88.77       29.29     32.04 o 
   4   8  12       62.07       43.75     37.44 o 
  -7   9  12        1.79        2.65     41.96 o 
  -5   9  12        1.00       67.51     55.48 o 
  -3   9  12      203.72      194.83     65.03 o 
  -1   9  12      116.06       82.55     53.03 o 
   1   9  12      239.71      165.85     76.27 o 
   3   9  12        3.14      -20.95     38.61 o 
  -2  10  12      340.41      361.06     83.93 o 
 -13   1  13        0.77       18.88     49.45 o 
 -11   1  13       49.03       30.20     39.54 o 
  -9   1  13       17.34       39.16     32.52 o 
  -7   1  13       20.99       25.91     23.30 o 
  -5   1  13      311.08      269.65     56.29 o 
  -3   1  13      507.28      524.10     39.47 o 
  -1   1  13        4.90        3.36     20.17 o 
   1   1  13        3.95        6.68     18.99 o 
   3   1  13       45.27       95.29     32.85 o 
   5   1  13       33.03       16.32     34.10 o 
   7   1  13      493.08      492.11     85.95 o 
   9   1  13       80.19      187.90     67.64 o 
 -12   2  13      167.30      142.92     60.44 o 
 -10   2  13      826.35      889.05    141.69 o 
  -8   2  13      533.39      659.69     67.25 o 
  -6   2  13      865.47      907.15     64.56 o 
  -4   2  13     1566.71     1597.31     76.86 o 
  -2   2  13     1122.55     1066.93     53.22 o 
   0   2  13      112.14       64.64     25.72 o 
   2   2  13     1535.26     1703.10     95.96 o 
   4   2  13     1841.96     1755.28    102.93 o 
   6   2  13      882.26     1058.09    113.75 o 
   8   2  13      625.08      598.20     96.37 o 
 -11   3  13      599.56      624.41     75.48 o 
  -9   3  13     1091.46     1242.84     91.74 o 
  -7   3  13      915.38      914.49     62.34 o 
  -5   3  13     2652.45     2690.69     90.80 o 
  -3   3  13     1025.11     1177.47     65.67 o 
  -1   3  13      763.61      723.81     62.69 o 
   1   3  13      759.04      796.09     59.13 o 
   3   3  13      835.54      841.39     75.14 o 
   5   3  13     2240.48     2105.66    199.95 o 
   7   3  13     1744.51     1402.26    130.91 o 
 -12   4  13      536.11      397.71     88.90 o 
 -10   4  13      304.44      310.59     62.82 o 
  -8   4  13      223.15      150.01     56.51 o 
  -6   4  13       36.08       39.99     31.31 o 
  -4   4  13      583.60      653.15     82.59 o 
  -2   4  13      251.03      205.84     37.69 o 
   0   4  13      690.65      732.19     66.84 o 
   2   4  13      423.81      512.50     59.25 o 
   4   4  13      321.33      287.30     49.99 o 
   6   4  13      138.45      132.11     48.62 o 
   8   4  13      398.71      467.74     84.40 o 
 -11   5  13        0.16       31.51     36.52 o 
  -9   5  13       32.37       88.88     56.39 o 
  -7   5  13      499.77      435.11     59.86 o 
  -5   5  13      635.54      660.24     88.78 o 
  -3   5  13      293.49      258.83     47.68 o 
  -1   5  13      603.92      509.28     57.98 o 
   1   5  13       53.30       54.72     29.41 o 
   3   5  13      153.94      184.04     41.98 o 
   5   5  13       64.72       24.87     44.02 o 
   7   5  13      143.94      177.21     50.65 o 
 -10   6  13       66.20       -8.31     47.74 o 
  -8   6  13       19.52        2.38     36.20 o 
  -6   6  13     1490.17     1388.51    126.91 o 
  -4   6  13       18.79       29.21     32.39 o 
  -2   6  13        4.72       29.16     39.40 o 
   0   6  13        0.76      -37.31     24.88 o 
   2   6  13        0.76        1.34     26.87 o 
   4   6  13      603.67      478.53     64.60 o 
   6   6  13      599.90      515.37     94.81 o 
  -9   7  13       45.21       25.15     50.76 o 
  -7   7  13      913.55      996.99    202.13 o 
  -5   7  13      296.30      295.00     59.09 o 
  -3   7  13      598.83      778.91    100.91 o 
  -1   7  13      381.35      401.05     75.15 o 
   1   7  13      620.50      725.13     74.22 o 
   3   7  13      146.53      154.50     64.06 o 
   5   7  13      413.01      286.48     61.64 o 
  -8   8  13      100.87      156.34     55.01 o 
  -6   8  13      100.91       62.87     42.38 o 
  -4   8  13      404.07      211.04     69.09 o 
  -2   8  13      571.94      648.12     96.01 o 
   0   8  13      497.06      714.81    112.17 o 
   2   8  13      293.32      367.44     59.37 o 
   4   8  13      136.83      133.56     48.27 o 
  -5   9  13       84.75       41.07     56.43 o 
  -3   9  13       53.62       71.11     53.61 o 
  -1   9  13       19.60       96.02     59.36 o 
   1   9  13      203.30      253.92     73.36 o 
 -12   0  14      107.53       89.47     75.85 o 
 -10   0  14        3.04       53.70     61.79 o 
  -8   0  14      650.90      704.14     85.10 o 
  -6   0  14     1091.82     1105.06     93.37 o 
  -4   0  14      157.65      192.13     65.88 o 
  -2   0  14       13.12       -3.74     28.78 o 
   0   0  14     2123.31     2062.38    125.08 o 
   2   0  14     1745.81     1883.60    133.32 o 
   4   0  14     8077.02     8223.71    381.24 o 
   6   0  14      109.89      232.86     87.03 o 
   8   0  14      152.21      187.46     94.78 o 
 -11   1  14      289.28      149.48     58.96 o 
  -9   1  14      779.53      936.13     81.12 o 
  -7   1  14      796.86      763.97     59.70 o 
  -5   1  14      285.96      274.02     36.36 o 
  -3   1  14      982.87     1015.90     61.05 o 
  -1   1  14      275.08      298.46     38.76 o 
   1   1  14     1384.89     1415.24     92.12 o 
   3   1  14      215.45      177.82     42.83 o 
   5   1  14      608.91      620.43    153.91 o 
   7   1  14       19.85       41.46     46.06 o 
 -12   2  14       99.25      111.91     74.80 o 
 -10   2  14       56.78       68.81     40.40 o 
  -8   2  14      570.19      582.05     81.34 o 
  -6   2  14      379.78      374.52     61.52 o 
  -4   2  14        3.17       -6.22     21.22 o 
  -2   2  14       12.07       18.81     22.76 o 
   0   2  14       89.40       64.31     25.87 o 
   2   2  14       23.77       -4.14     26.42 o 
   4   2  14     1673.53     1878.20    174.14 o 
   6   2  14       23.09      -19.95     94.95 o 
   8   2  14       52.91       47.01     83.21 o 
 -11   3  14      186.42      237.36     55.68 o 
  -9   3  14      100.57       54.66     38.19 o 
  -7   3  14        0.27      -44.65     31.24 o 
  -5   3  14       62.29       53.74     27.29 o 
  -3   3  14       37.92       75.99     37.08 o 
  -1   3  14       22.09       30.48     28.53 o 
   1   3  14      486.66      492.35     59.25 o 
   3   3  14        3.12      -15.62     26.29 o 
   5   3  14      127.71      192.62     41.78 o 
   7   3  14       38.60        9.56     35.55 o 
 -10   4  14      696.88      647.16    126.84 o 
  -8   4  14      832.42      945.57    110.75 o 
  -6   4  14      709.20      745.52     72.85 o 
  -4   4  14       50.25       30.86     46.59 o 
  -2   4  14        2.91       12.43     47.67 o 
   0   4  14      115.79       93.73     28.68 o 
   2   4  14      600.76      661.36    108.11 o 
   4   4  14      758.62      873.52     81.99 o 
   6   4  14      138.63      121.20     44.45 o 
  -9   5  14      511.97      611.80    216.31 o 
  -7   5  14      152.70      308.94     56.28 o 
  -5   5  14        6.97       18.04     31.12 o 
  -3   5  14      753.60      679.06     96.22 o 
  -1   5  14      787.39      880.33     77.15 o 
   1   5  14     1149.66     1337.67     91.72 o 
   3   5  14      680.81      601.18     68.28 o 
   5   5  14      391.94      346.52     59.83 o 
  -8   6  14      256.42      351.72     60.43 o 
  -6   6  14     1122.69     1252.88    104.16 o 
  -4   6  14      349.88      498.18     93.07 o 
  -2   6  14     1331.20     1492.64    130.28 o 
   0   6  14      162.42      107.57     39.21 o 
   2   6  14      226.44      131.99     41.60 o 
   4   6  14      278.73      335.12     57.40 o 
  -7   7  14        4.29       19.53     40.76 o 
  -5   7  14       79.74       84.81     42.42 o 
  -3   7  14      271.89      285.12     72.23 o 
  -1   7  14      529.23      532.49    105.91 o 
   1   7  14       94.13      102.97     39.68 o 
   3   7  14       16.42        1.91     33.98 o 
  -6   8  14       25.64       30.77     42.04 o 
  -4   8  14        1.39        3.49     75.13 o 
  -2   8  14       16.16      -62.62     41.75 o 
   0   8  14       38.65        7.59     51.60 o 
   2   8  14      161.80       68.98     43.55 o 
 -11   1  15       84.22       63.13     52.56 o 
  -9   1  15      256.00      233.54     69.42 o 
  -7   1  15       36.15        9.05     28.91 o 
  -5   1  15       55.20       50.19     38.10 o 
  -3   1  15      927.92      874.69     72.94 o 
  -1   1  15     1715.59     1772.44     84.77 o 
   1   1  15     1276.87     1293.70     79.30 o 
   3   1  15      719.12      680.68    127.14 o 
   5   1  15      272.85      137.43     69.32 o 
   7   1  15       88.27      118.11     58.85 o 
 -10   2  15      309.81      433.84     66.95 o 
  -8   2  15       21.51       53.06     41.16 o 
  -6   2  15      433.76      527.18     62.53 o 
  -4   2  15      107.47       89.04     29.43 o 
  -2   2  15     1158.40     1124.25     69.90 o 
   0   2  15      555.84      505.16     83.72 o 
   2   2  15      732.64      832.06    140.01 o 
   4   2  15       90.95        1.55     32.00 o 
   6   2  15      560.91      624.65     97.16 o 
 -11   3  15      433.99      447.66     69.92 o 
  -9   3  15      828.85      846.74    105.41 o 
  -7   3  15      298.01      440.92    208.83 o 
  -5   3  15       19.97      -18.87     28.45 o 
  -3   3  15      234.19      247.92     38.72 o 
  -1   3  15      192.42      184.39     42.30 o 
   1   3  15      505.12      540.81     64.65 o 
   3   3  15       18.67       -9.45     30.23 o 
   5   3  15      412.23      369.85    120.63 o 
 -10   4  15      144.56      197.10     70.27 o 
  -8   4  15       14.04      -18.53     43.20 o 
  -6   4  15      203.10      209.14     48.01 o 
  -4   4  15     1015.07      977.74    118.51 o 
  -2   4  15      243.67      188.61     63.67 o 
   0   4  15     1191.51     1250.13    103.67 o 
   2   4  15        8.75       11.58     24.56 o 
   4   4  15       13.54       12.91     32.13 o 
   6   4  15      812.57      816.94     88.79 o 
  -9   5  15        7.62      -11.35     46.78 o 
  -7   5  15      117.29      104.53     45.55 o 
  -5   5  15       78.37       26.44     34.31 o 
  -3   5  15      254.12      195.83     57.64 o 
  -1   5  15       11.07       21.32     42.50 o 
   1   5  15      298.27      165.36     44.55 o 
   3   5  15       18.79       44.04     36.36 o 
   5   5  15        0.68       13.26     35.64 o 
  -8   6  15       44.06       46.24     40.25 o 
  -6   6  15      381.44      327.79     60.34 o 
  -4   6  15        0.60        3.18     42.93 o 
  -2   6  15       23.49        4.71     38.66 o 
   0   6  15       24.33       25.30     33.04 o 
   2   6  15      388.22      336.17     57.63 o 
   4   6  15      124.32      123.95     43.71 o 
  -7   7  15        1.71       -0.35     41.39 o 
  -5   7  15      323.66      234.26     68.96 o 
  -3   7  15      131.26        8.17     50.38 o 
  -1   7  15      482.73      529.94     90.66 o 
   1   7  15      284.56      216.99     51.35 o 
  -4   8  15      677.11      727.80    112.78 o 
  -2   8  15      168.97      111.17     58.93 o 
 -10   0  16      260.81      531.72    124.13 o 
  -8   0  16      564.98      788.28    134.65 o 
  -6   0  16      472.09      666.81    122.24 o 
  -4   0  16      737.53      830.91    133.43 o 
  -2   0  16     1025.96     1032.53     99.29 o 
   0   0  16     2276.80     2494.13    227.99 o 
   2   0  16     4902.87     5402.12    304.73 o 
   4   0  16      162.46      252.46     88.58 o 
   6   0  16       51.66      193.44    101.87 o 
 -11   1  16      118.04      109.46     58.32 o 
  -9   1  16       17.97       55.27     66.55 o 
  -7   1  16      616.46      686.82     69.71 o 
  -5   1  16      680.71      770.23     90.15 o 
  -3   1  16       50.67       47.18     27.63 o 
  -1   1  16      101.40      104.05     31.23 o 
   1   1  16       60.93       34.63     29.23 o 
   3   1  16      903.87      933.19    121.45 o 
   5   1  16      661.94      501.19     87.35 o 
 -10   2  16        7.36        7.93     45.48 o 
  -8   2  16        2.45      -57.49     38.33 o 
  -6   2  16      139.42      109.35     51.10 o 
  -4   2  16       10.63      -12.11     31.67 o 
  -2   2  16        9.16      -19.73     27.52 o 
   0   2  16      123.78      119.72     35.21 o 
   2   2  16      170.30      204.29     47.29 o 
   4   2  16        0.99        2.33     32.37 o 
  -9   3  16       22.38       -2.64     41.96 o 
  -7   3  16      158.50       65.85     91.35 o 
  -5   3  16        3.37       30.89     34.61 o 
  -3   3  16       66.89       81.35     36.53 o 
  -1   3  16      118.81      171.04     55.82 o 
   1   3  16      487.96      489.06     65.83 o 
   3   3  16       11.16       29.60     33.54 o 
   5   3  16       82.46       63.42     43.14 o 
  -8   4  16      458.04      503.09    107.13 o 
  -6   4  16        3.48      -14.66     31.36 o 
  -4   4  16       45.16      132.21     43.19 o 
  -2   4  16        2.12       67.17     43.06 o 
   0   4  16      138.03      105.11     40.08 o 
   2   4  16      108.12      132.12     44.18 o 
   4   4  16       73.94       54.62     40.75 o 
  -7   5  16      303.19      195.17     50.57 o 
  -5   5  16      476.54      459.18     70.08 o 
  -3   5  16      444.91      422.19     94.29 o 
  -1   5  16      464.71      493.87     83.47 o 
   1   5  16       37.09       58.73     39.18 o 
   3   5  16      291.06      232.25     53.76 o 
  -6   6  16       89.27      179.41     51.91 o 
  -4   6  16      119.64      123.26     65.88 o 
  -2   6  16      345.36      302.98     85.10 o 
   0   6  16      324.45      336.94     76.34 o 
   2   6  16      587.38      606.89     77.32 o 
  -5   7  16      262.91      191.38    129.72 o 
  -3   7  16      132.11      189.14     66.08 o 
  -1   7  16      177.42      138.79     63.56 o 
  -9   1  17       54.91        2.13     47.49 o 
  -7   1  17        3.93       53.37     66.11 o 
  -5   1  17      114.91       98.87     49.04 o 
  -3   1  17      150.85      185.45     46.32 o 
  -1   1  17      940.47      954.45     73.49 o 
   1   1  17      113.87      148.28     40.22 o 
   3   1  17      124.63       61.35     48.78 o 
  -8   2  17      246.01      243.76     63.31 o 
  -6   2  17      128.07      104.09     77.40 o 
  -4   2  17      116.34      130.96     43.21 o 
  -2   2  17     1041.46      910.48     84.01 o 
   0   2  17      814.21      845.31     83.38 o 
   2   2  17      811.34      775.78    142.37 o 
   4   2  17       76.50       39.47     41.75 o 
  -9   3  17      115.96      112.51     61.24 o 
  -7   3  17       33.86       25.91     46.52 o 
  -5   3  17      584.69      595.64     86.75 o 
  -3   3  17      312.87      330.24     56.87 o 
  -1   3  17      703.78      755.17     77.73 o 
   1   3  17      149.12      140.89     45.29 o 
   3   3  17       19.82       56.05     38.74 o 
  -8   4  17      268.91      228.75     70.68 o 
  -6   4  17       47.03       -4.09     46.89 o 
  -4   4  17       78.61       62.46     48.89 o 
  -2   4  17        4.96       13.96     41.22 o 
   0   4  17        5.00        8.60     33.45 o 
   2   4  17      157.56      103.72     44.61 o 
  -7   5  17       42.27      -15.41     47.76 o 
  -5   5  17        8.47       50.42     41.14 o 
  -3   5  17        3.66      -28.61     43.63 o 
  -1   5  17       34.90        2.87     45.49 o 
   1   5  17      198.26      138.81     47.88 o 
  -4   6  17        4.73        1.57     69.70 o 
  -2   6  17        6.75      -27.30     49.99 o 
  -6   0  18      147.97      148.71     85.48 o 
  -4   0  18      870.82      920.71    153.91 o 
  -2   0  18      133.18      108.54     49.49 o 
   0   0  18      192.19      270.83     71.60 o 
   2   0  18       58.96        9.18     43.57 o 
  -7   1  18      170.64      171.74     89.03 o 
  -5   1  18      161.66      178.79     81.44 o 
  -3   1  18      333.53      347.46     57.81 o 
  -1   1  18       60.23       42.56     38.53 o 
   1   1  18      198.98      187.48    100.20 o 
  -8   2  18       65.10      111.50     87.03 o 
  -6   2  18      411.61      612.44    134.20 o 
  -4   2  18      247.30      203.30     49.50 o 
  -2   2  18      156.45       97.08     43.18 o 
   0   2  18        9.31       14.22     36.18 o 
   2   2  18       94.47       77.64     45.32 o 
  -7   3  18       94.25      106.96     80.61 o 
  -5   3  18       74.14       -0.33     65.00 o 
  -3   3  18      243.15      293.79     57.64 o 
  -1   3  18       23.71       34.03     45.17 o 
   1   3  18       32.05       26.23     41.19 o 
  -6   4  18       46.57       38.64     77.84 o 
  -4   4  18      292.31      357.72     97.22 o 
  -2   4  18      191.54      264.94     69.21 o 
   0   4  18      168.70       83.25     55.51 o 
  -5   1  19        2.84       -7.67     44.30 o 
  -3   1  19        1.06       12.71     48.11 o 
  -1   1  19       25.86       -6.50     32.64 o 
  -4   2  19      129.43       90.25     77.84 o 
  -2   2  19      180.33      181.20     56.20 o 
                                                 
